# Supplementary material for: Use of a specialty endoscopy online platform for continuing medical education for clinical endoscopists during the COVID-19 pandemic
Source: BMC Med Educ. 2022 Jun 15;22:458. doi: 10.1186/s12909-022-03516-2 (PMC9198611; doi:10.1186/s12909-022-03516-2)
Supplement: Supplementary file 1 — Additional file 1. [file 12909_2022_3516_MOESM1_ESM.xlsx]

## Sheet: Sheet1
Serial number	Source	IP address	Q1：Your gender is:	Q2：Your age is:	Q3：Your current highest education level is:	Q4：Your current hospital level is:	Q5：Your major in clinical work is:	Q6：Are you a clinical worker engaged in endoscopy	Q7(ERCP)	Q7(EUS)	Q7(Gastroscope and Colonoscopy)	Q7(ESD)	Q7(Other)	Q8：The cumulative number of ERCP cases that your hospital can complete each year is about:	The cumulative number of ercps you can complete independently each year is about:	Q9：Your title in the hospital is:	Q10：How do you know about this platform:	Q11：How often do you visit Hebei Alliance for diagnosis and treatment of biliary and pancreatic endoscopy	Q12：The time when you joined Hebei Alliance for diagnosis and treatment of biliary and pancreatic endoscopy is:	Q13(Search for needed information or services on the platform)	Q13(Simply browse posts or dive)	Q13(Find new posts and help)	Q13(Post, seek information or services)	Q13(Interact with friends and exchange information)	Q13(Interact with teaching experts and solve existing problems online)	Q14：Each time you participate in platform activities:	Q15：After each live broadcast of the course on the platform, will you watch the replay of the course	Q16：Do you think it has affected your endoscopic operation level since joining this platform	Q17(Skillfully enter the endoscope into the designated position)	Q17(Intubation of bile duct or pancreatic duct)	Q17(Removal of bile duct stones and pancreatic duct stones)	Q17(Treatment of complications after endoscopic operation)	Q17(Endoscopic ultrasound diagnosis)	Q17(Other:)	Q18：Do you think it has any impact on the diagnosis of biliary and pancreatic related diseases since joining this platform	Q19(The platform has a large number of knowledge resources, wide coverage of knowledge resources and high reliability)	Q19(In a strong and friendly academic atmosphere, we are willing to share knowledge in order to exchange knowledge, share experience and increase knowledge)	Q19(合理的平台设计，人性化且功能完善)	Q19(The platform relies on a strong medical team, which is very friendly and has a close relationship with users. I trust the members of this team very much)	Q19(I have a certain authority or reputation on this platform, and many people pay attention to me)	Q20：Would you like to recommend this platform to others	Q21：In your opinion, the shortcomings of the platform are:Your suggestion is:
1	WeChat	36.98.57.100	1	2	2	1	2	1	1	0	0	0	0	2	8	1	2	1	3	0	0	0	0	0	1	2	3	1	0	0	0	1	0	0	1	1	1	0	1	0	1	(empty)
2	WeChat	223.104.101.194	1	3	3	1	2	1	1	0	0	0	0	4	6	3	1	5	3	1	0	1	1	1	1	2	1	1	1	1	1	1	0	0	1	1	1	1	1	1	1	(empty)
3	WeChat	221.192.178.12	1	3	3	1	2	1	1	0	1	0	0	4	7	3	2	2	1	1	0	0	1	0	0	2	2	2	1	1	1	0	0	0	1	1	0	0	1	0	1	(empty)
4	WeChat	221.192.179.132	2	3	2	1	3	1	1	1	0	0	0	2	3	6	2	2	2	1	0	0	0	0	0	2	2	2	0	1	1	0	0	0	1	1	1	1	1	0	1	(empty)
5	WeChat	117.136.2.43	1	2	3	1	2	1	1	1	0	0	0	2	7	2	4	3	4	1	1	0	1	0	0	1	2	2	0	0	0	1	1	0	1	1	1	1	0	0	1	(empty)
6	WeChat	117.136.2.43	1	2	3	1	2	1	1	1	0	0	0	2	7	2	4	4	4	1	0	0	1	1	0	2	1	1	1	0	1	1	1	0	1	0	1	0	1	0	1	(empty)
7	WeChat	114.246.26.4	1	3	2	2	2	1	0	1	0	0	0	4	3	3	2	3	3	0	0	0	1	0	0	2	1	2	0	0	1	0	0	0	2	0	1	0	0	0	1	(empty)
8	WeChat	123.160.129.104	1	2	2	2	2	1	0	1	0	0	0	5	2	4	2	2	2	0	0	1	0	0	0	2	2	2	0	1	0	0	0	0	2	1	0	0	0	0	1	(empty)
9	WeChat	27.23.185.41	1	3	2	3	3	1	0	0	1	0	0	5	5	2	2	1	3	0	0	1	0	0	0	2	3	3	0	0	1	0	0	0	4	1	0	0	0	0	1	come on.
10	WeChat	114.246.26.4	1	2	2	3	2	1	0	0	1	0	0	3	5	3	2	3	2	0	0	1	0	0	0	3	3	1	0	0	1	0	0	0	2	0	1	0	0	0	1	(empty)
11	WeChat	220.199.126.124	1	2	1	1	1	1	1	0	0	0	0	1	1	1	1	1	1	1	0	0	0	0	0	1	1	1	1	0	0	0	0	0	1	1	0	0	0	0	1	(empty)
12	WeChat	223.80.231.142	1	2	2	1	4	1	0	1	0	1	0	2	3	1	1	4	2	0	0	1	0	0	0	2	2	2	0	0	1	0	0	0	1	0	0	1	0	0	1	(empty)
13	WeChat	180.88.240.222	1	3	2	2	2	2	1	0	0	0	0	2	7	3	2	2	2	0	0	1	0	0	0	3	1	1	0	0	1	0	0	0	3	0	1	0	0	0	1	satisfied
14	WeChat	39.185.122.151	2	3	2	2	4	1	1	0	1	0	0	5	2	3	1	2	2	0	0	1	0	0	0	4	3	2	0	1	0	0	0	0	2	1	0	0	0	0	1	(empty)
15	WeChat	183.228.36.37	1	2	2	2	3	1	0	1	0	1	0	5	5	5	2	2	1	0	1	0	0	1	0	2	2	2	0	1	1	0	0	0	2	0	0	1	1	0	1	(empty)
16	WeChat	119.177.56.225	1	4	2	2	1	1	1	0	1	1	0	3	6	2	1	2	2	1	0	1	1	0	0	1	2	1	1	1	1	0	0	0	3	0	1	0	1	0	1	(empty)
17	WeChat	113.129.95.54	1	3	2	3	3	1	0	1	0	0	0	4	3	4	2	3	3	0	1	0	0	0	1	3	2	2	0	0	1	1	0	0	4	0	1	1	0	0	1	(empty)
18	WeChat	116.230.197.250	1	2	1	2	2	1	0	1	0	0	0	5	3	2	2	3	2	0	0	1	0	0	0	2	2	2	0	0	1	0	0	0	2	0	1	0	0	0	1	(empty)
19	WeChat	112.96.43.140	1	2	2	2	2	1	0	0	1	0	0	4	3	3	3	3	3	0	0	0	1	0	0	3	3	2	0	1	0	0	0	0	1	1	0	0	0	0	1	(empty)
20	WeChat	59.57.128.209	1	2	2	1	3	1	1	1	0	1	0	4	4	2	1	3	3	0	1	1	0	0	0	2	1	1	1	0	1	1	0	0	1	0	1	1	1	0	1	(empty)
21	WeChat	124.91.11.228	1	2	1	2	1	1	0	1	1	0	0	2	2	1	2	2	2	1	0	1	1	0	0	2	1	1	1	0	0	1	0	0	1	0	1	1	1	0	1	(empty)
22	WeChat	223.104.47.7	1	3	2	3	3	1	0	1	0	1	0	5	4	3	2	2	3	0	0	1	1	0	0	3	3	2	0	1	0	0	0	0	3	0	1	0	0	0	1	(empty)
23	WeChat	27.190.170.41	2	2	2	3	2	1	0	1	0	0	0	5	4	3	2	3	1	0	0	0	1	0	0	2	3	1	0	0	1	0	0	0	3	1	0	0	0	0	1	(empty)
24	WeChat	111.36.75.4	1	3	3	2	2	1	0	1	1	0	1	5	5	2	3	3	2	0	1	1	0	1	0	2	2	1	0	0	1	0	0	0	3	0	1	0	1	0	1	(empty)
25	WeChat	101.206.167.140	1	2	2	2	2	1	1	0	1	1	0	6	2	2	2	2	3	1	1	1	0	0	0	2	2	1	1	0	1	1	0	0	3	1	1	0	1	0	1	(empty)
26	WeChat	139.214.6.103	1	3	3	2	3	1	0	0	1	0	0	3	3	3	3	4	4	0	0	0	1	0	0	3	3	2	0	0	1	0	0	0	2	0	1	0	0	0	2	(empty)
27	WeChat	1.196.185.139	1	2	2	3	3	1	0	0	1	0	0	2	3	3	2	2	2	0	1	0	0	0	0	2	2	2	0	1	0	0	0	0	2	1	0	0	0	0	1	(empty)
28	WeChat	118.123.247.213	1	2	2	1	2	1	0	1	0	0	0	3	3	4	3	2	3	0	0	1	0	0	0	3	2	2	0	1	0	0	0	0	3	0	1	0	0	0	1	(empty)
29	WeChat	182.246.107.86	2	2	2	2	2	1	1	0	0	1	0	3	2	3	2	2	2	0	0	1	1	0	0	2	2	2	0	1	0	1	0	0	2	0	1	0	1	0	1	(empty)
30	WeChat	113.26.11.195	1	2	2	3	2	2	1	0	0	0	0	2	4	3	2	4	2	0	1	0	0	0	0	3	3	1	0	0	1	0	0	0	2	1	0	0	0	0	1	(empty)
31	WeChat	180.116.32.233	1	2	2	2	1	1	1	1	1	1	0	2	3	4	2	2	2	1	1	1	1	0	0	2	1	1	1	1	1	1	0	0	1	1	1	1	0	0	1	good
32	WeChat	223.104.148.71	1	3	3	1	1	1	1	1	0	0	0	2	2	3	1	3	2	1	1	1	0	0	0	2	1	1	1	1	0	0	0	0	1	1	1	0	0	0	1	keep trying
33	WeChat	39.191.235.95	1	3	2	3	3	2	0	0	1	0	0	2	4	2	2	3	3	0	0	0	1	0	0	3	2	2	1	0	0	0	0	0	2	0	0	1	0	0	2	very nice
34	WeChat	115.58.140.144	1	2	2	2	2	1	0	0	1	0	0	3	3	4	3	3	2	0	0	1	0	0	0	3	2	1	0	0	1	0	0	0	3	0	0	0	1	0	2	nothing
35	WeChat	117.136.79.176	1	2	2	1	3	1	1	0	0	0	0	3	4	3	3	3	2	0	1	0	1	0	0	3	2	2	1	0	0	0	0	0	3	1	1	0	0	0	1	better and better
36	WeChat	183.186.139.22	2	2	2	2	1	1	1	1	0	1	0	3	3	3	1	3	2	1	0	0	1	0	1	3	1	1	0	1	1	0	1	0	1	1	0	1	0	1	1	satisfied
37	WeChat	60.27.152.88	1	2	2	3	2	1	0	0	1	0	0	2	2	3	2	2	2	0	0	1	0	0	0	2	2	2	0	0	1	0	0	0	2	0	1	0	0	0	1	nothing
38	WeChat	27.211.196.176	1	2	3	1	1	1	1	1	1	1	0	1	1	1	1	1	1	1	1	1	1	1	1	1	1	1	1	1	1	1	0	0	1	1	1	1	1	0	1	nothing
39	WeChat	112.234.75.123	1	3	3	4	1	1	0	1	0	1	0	5	2	2	1	4	4	0	0	1	1	1	0	4	1	1	1	0	1	1	0	0	1	0	1	1	1	0	1	nothing
40	WeChat	101.87.165.136	1	2	2	1	2	1	1	0	1	1	0	3	3	2	1	3	4	1	0	1	0	0	0	3	1	1	1	0	1	0	1	0	1	0	1	1	1	0	1	Strengthen and improve the sharing of technical data
41	WeChat	115.57.155.69	2	2	2	1	3	1	1	0	1	0	0	2	3	3	2	3	2	1	0	1	0	1	1	2	1	1	0	1	0	0	1	0	1	1	0	0	1	0	1	nothing
42	WeChat	117.168.41.129	1	2	2	3	1	1	1	1	1	0	0	3	2	3	1	2	3	1	1	1	0	0	0	2	1	1	1	1	0	0	0	0	1	1	1	1	0	0	1	nothing
43	WeChat	111.14.37.229	1	2	2	3	3	1	0	0	1	1	0	4	4	4	3	2	2	1	0	0	0	0	0	2	2	2	0	1	0	0	0	0	2	0	1	0	0	0	2	nothing
44	WeChat	117.150.106.205	1	2	3	1	2	1	1	0	1	0	0	3	5	1	2	2	2	0	1	0	1	0	0	3	2	1	0	1	0	1	0	0	1	0	1	1	0	0	1	nothing
45	WeChat	117.136.90.74	2	2	1	4	3	1	0	1	0	0	0	3	5	3	2	4	3	0	0	0	1	0	0	3	2	2	0	0	0	1	0	0	3	0	0	1	0	0	1	come on.
46	WeChat	120.239.9.100	1	3	2	3	3	1	1	1	0	1	0	3	4	3	2	3	2	0	1	1	1	1	0	3	1	1	1	1	1	1	0	0	1	1	1	1	1	0	1	nothing
47	WeChat	112.40.247.101	2	2	2	2	2	1	0	1	1	0	1	4	3	6	2	3	2	0	1	0	0	1	0	2	1	1	0	1	0	1	0	0	4	0	1	1	0	0	1	nothing
48	WeChat	223.104.236.195	2	2	1	3	1	1	0	1	0	0	0	7	5	4	1	5	2	0	0	0	0	0	1	1	2	2	0	1	0	0	0	0	3	1	0	0	0	0	1	nothing
49	WeChat	122.96.47.93	1	2	2	4	2	1	0	1	0	0	0	5	6	4	3	3	2	0	0	0	1	0	0	3	1	2	0	0	1	1	0	0	1	0	1	0	0	0	1	nothing
50	WeChat	180.88.240.222	2	2	2	2	2	1	0	1	1	0	0	6	3	1	2	2	2	0	1	0	0	1	0	3	1	1	0	1	0	0	0	0	3	1	0	0	0	0	1	nothing
51	WeChat	113.101.14.5	1	3	3	2	1	1	1	1	0	1	0	5	3	3	2	3	4	1	0	1	1	0	0	3	1	2	1	0	1	0	0	0	2	1	0	1	0	0	1	(empty)
52	WeChat	112.20.2.127	1	2	2	3	1	1	1	0	0	0	0	2	3	2	2	3	2	0	0	1	0	0	0	2	2	1	0	1	0	0	0	0	1	0	1	0	0	0	1	(empty)
53	WeChat	123.131.146.141	2	3	2	2	2	1	0	1	0	0	0	2	2	1	2	2	2	0	1	0	0	0	0	2	1	1	1	0	0	0	0	0	1	0	1	0	0	0	1	Strengthen service attitude
54	WeChat	223.11.80.187	1	2	1	3	3	1	0	1	0	0	0	2	2	2	3	4	2	0	0	0	1	0	0	3	2	2	0	1	0	0	0	0	2	0	1	0	0	0	1	(empty)
55	WeChat	36.18.236.127	1	2	2	2	1	1	1	1	1	0	0	4	4	2	3	2	1	0	1	1	0	1	0	3	2	1	1	0	1	0	1	0	1	1	1	0	1	1	1	(empty)
56	WeChat	211.94.245.7	1	3	2	2	3	1	1	0	1	1	0	3	3	3	2	2	2	0	1	1	0	1	0	3	2	1	0	1	1	0	1	0	3	0	1	0	1	0	1	good
57	WeChat	112.50.154.128	1	2	2	2	2	1	0	1	0	0	0	1	2	1	2	3	2	0	0	0	1	0	0	2	2	2	0	0	1	0	0	0	2	0	1	1	0	0	1	(empty)
58	WeChat	120.230.3.53	1	2	2	2	2	1	0	1	1	0	0	2	3	1	1	3	2	1	0	0	1	1	0	3	1	1	1	0	0	1	0	0	1	1	0	1	1	0	1	nothing
59	WeChat	111.37.124.127	2	3	1	3	3	1	0	1	1	1	0	1	1	3	2	3	3	0	1	1	0	1	0	2	2	2	0	1	0	1	0	0	3	0	1	1	1	0	1	very good
60	WeChat	115.151.119.201	1	2	2	2	3	1	1	0	1	0	0	4	5	2	3	2	3	1	0	1	0	1	0	2	1	1	1	0	1	0	1	0	1	1	0	1	0	1	1	very good
61	WeChat	111.36.134.131	2	3	2	1	1	1	1	0	1	0	0	2	1	3	1	2	1	1	0	0	1	1	1	3	1	1	1	0	1	1	1	0	1	1	1	1	1	1	1	Accelerate the sharing of fresh knowledge
62	WeChat	117.136.4.15	2	2	2	1	4	2	1	0	1	0	0	1	2	2	2	1	2	0	1	0	1	0	0	2	1	1	0	1	0	0	1	0	1	0	1	1	0	0	1	(empty)
63	WeChat	112.207.100.176	1	3	2	2	3	1	1	1	1	1	0	3	3	2	2	3	3	1	1	1	0	0	0	2	1	1	1	1	1	1	0	0	1	1	1	1	1	0	1	nothing
64	WeChat	112.224.67.24	1	2	2	3	3	1	0	1	1	1	0	5	2	2	2	4	2	1	1	0	1	0	0	2	1	1	1	1	1	0	0	0	1	1	1	0	0	0	1	nothing
65	WeChat	223.104.37.125	1	4	2	3	3	1	1	1	1	1	0	3	3	4	1	3	4	1	0	1	0	1	0	2	1	1	1	1	1	1	0	0	1	1	1	1	0	0	1	nothing
66	WeChat	223.89.61.40	1	3	1	3	2	1	1	1	1	1	0	2	7	2	2	1	2	1	1	1	0	1	0	2	1	1	1	1	0	1	0	0	1	1	1	1	1	1	1	nothing
67	WeChat	115.120.140.238	2	3	2	2	3	1	1	0	1	0	0	2	3	2	2	2	1	0	1	0	1	1	0	2	1	1	0	1	0	1	0	0	1	1	1	0	1	1	1	nothing
68	WeChat	223.104.47.7	1	3	2	3	3	1	0	0	1	0	0	5	4	3	3	3	1	0	1	0	0	0	0	3	3	1	0	0	1	0	0	0	3	0	1	0	0	0	1	nothing
69	WeChat	42.103.9.193	1	2	3	3	3	1	0	0	1	0	0	2	2	3	2	2	2	1	0	0	0	1	1	2	1	1	1	0	0	0	0	0	1	1	1	0	0	0	1	nothing
70	WeChat	117.136.34.36	1	2	2	1	2	1	0	1	1	0	0	2	3	1	2	3	2	0	1	0	1	0	0	2	2	2	0	1	0	1	0	0	2	0	1	0	0	0	1	(empty)
71	WeChat	42.102.224.73	2	4	1	1	1	1	1	1	1	1	0	3	3	1	1	2	2	1	1	1	1	0	0	2	1	1	1	1	1	0	0	0	1	1	1	1	1	0	1	very nice
72	WeChat	223.86.89.246	1	3	3	3	3	1	1	0	0	0	0	2	3	2	3	3	1	0	0	1	0	0	0	2	1	2	1	0	0	0	0	0	2	0	1	0	0	0	1	nothing
73	WeChat	117.171.188.76	1	2	2	2	2	1	0	0	1	0	0	4	6	4	2	3	2	0	1	0	0	0	0	2	2	1	0	0	0	0	1	0	3	0	0	0	1	0	1	nothing
74	WeChat	118.123.244.162	2	3	2	2	3	1	1	0	1	1	0	3	4	3	2	3	2	0	1	1	0	0	0	3	2	1	0	1	0	1	0	0	3	0	1	1	0	0	1	very nice
75	WeChat	175.16.93.167	1	5	2	3	5	1	0	0	0	1	0	2	2	1	1	2	4	1	0	1	1	0	0	1	1	1	1	1	1	1	1	0	1	1	1	1	1	1	1	Timely update information
76	WeChat	223.104.90.234	1	4	1	2	2	1	0	1	1	0	0	2	3	3	1	2	2	1	1	0	0	0	1	2	2	1	1	0	1	1	0	0	1	0	1	0	1	0	1	Good
77	WeChat	223.104.90.234	1	3	2	2	3	1	0	1	1	0	0	2	2	5	1	1	3	1	1	1	0	0	1	2	2	1	1	0	1	1	0	0	1	0	1	1	1	0	1	(empty)
78	WeChat	223.104.90.234	1	3	1	3	3	2	1	1	1	0	0	4	5	2	2	1	1	1	0	0	0	0	1	1	3	2	1	1	1	0	0	0	2	0	1	1	0	0	2	(empty)
79	Submit via mobile	106.114.190.32	1	3	3	1	2	2	0	0	0	0	1	5	8	3	1	2	1	1	1	0	0	0	0	1	2	2	0	0	0	0	0	1	5	1	0	0	0	0	1	(empty)
80	Submit via mobile	223.104.90.234	1	2	2	2	3	1	0	1	1	1	0	3	3	3	2	2	2	0	1	1	0	1	0	2	2	2	0	1	1	1	0	0	2	0	1	1	1	0	1	(empty)
81	WeChat	113.64.205.88	1	3	2	3	2	1	1	1	1	1	0	5	5	4	2	2	2	1	1	1	1	1	1	2	1	1	1	1	1	1	1	0	1	1	1	1	1	1	1	Publish more articles on this
82	Submit via mobile	113.64.205.88	1	3	2	3	2	1	1	1	1	1	0	5	5	3	1	3	3	0	1	1	0	1	0	3	1	1	1	1	0	1	0	0	1	1	1	1	1	0	1	So that we can learn more
83	Submit via mobile	106.8.149.138	1	3	2	3	3	1	1	1	1	1	0	2	4	4	2	3	2	1	1	1	1	1	1	3	1	1	1	1	1	1	1	0	1	1	1	1	1	1	1	More good articles make us learn more
84	Submit via mobile	106.8.149.138	1	3	1	2	3	1	1	1	1	1	0	4	4	3	2	3	3	0	1	0	0	1	0	3	1	1	1	1	1	1	1	0	1	1	1	1	1	1	1	nothing
85	Submit via mobile	106.8.149.138	1	3	1	3	2	1	1	1	1	1	0	4	4	3	1	2	4	1	1	1	1	1	1	3	1	1	1	1	1	1	1	0	1	1	1	1	1	1	1	Good
86	WeChat	101.206.167.140	1	3	1	3	2	1	1	0	1	1	0	4	4	1	2	3	2	0	0	1	0	1	0	2	2	2	0	1	0	1	0	0	3	1	1	0	1	0	1	nothing
87	Submit via mobile	106.8.149.138	1	3	1	2	3	1	1	1	1	1	0	3	3	2	1	2	2	1	1	1	1	1	0	3	1	1	1	0	1	1	1	0	1	1	1	1	1	1	1	Very good. I hope to continue to publish so many good articles so that we can learn more
88	WeChat	139.207.178.222	1	2	2	2	2	1	1	1	1	0	0	3	2	3	3	2	3	0	1	1	0	1	0	3	1	1	1	1	1	0	0	0	2	1	1	1	0	0	1	nothing
89	Submit via mobile	106.8.149.138	1	3	1	3	3	1	1	1	1	1	0	4	4	2	3	2	1	1	1	1	1	0	0	3	2	1	1	1	1	0	1	0	1	1	1	1	1	0	1	Make our thoughts more knowledge
90	Submit via mobile	106.8.149.138	1	3	1	2	2	1	1	1	1	1	0	5	4	2	2	2	1	1	1	1	1	1	1	2	1	1	1	1	1	1	1	0	1	1	1	0	0	0	1	nothing
91	WeChat	112.224.1.252	1	2	2	2	3	1	0	1	0	0	0	2	3	3	2	2	3	0	1	0	0	0	0	2	1	2	0	0	1	0	1	0	2	0	0	1	0	0	1	nothing
92	WeChat	39.191.235.95	1	3	2	3	1	1	1	0	0	0	0	2	2	1	2	4	2	0	1	0	0	0	0	3	2	1	0	0	1	0	0	0	1	1	0	0	0	0	2	nothing
93	WeChat	171.95.206.36	2	2	2	2	3	1	0	1	1	0	0	5	3	3	1	2	2	0	1	1	1	0	0	2	2	1	0	1	1	0	1	0	3	0	1	1	0	0	1	nothing
94	WeChat	223.89.165.0	1	2	2	1	1	1	0	1	0	1	0	4	2	1	2	1	1	1	0	1	1	0	0	1	1	1	1	0	1	1	0	0	1	1	1	0	1	0	1	nothing
95	WeChat	111.29.230.130	1	2	2	2	3	1	1	0	0	0	0	2	4	4	3	4	1	0	0	1	0	0	0	2	2	2	0	1	0	0	0	0	3	1	0	0	0	0	1	nothing
96	WeChat	120.230.172.255	1	3	2	1	2	1	1	1	0	1	0	4	3	4	3	4	2	0	1	0	0	0	0	3	1	1	0	0	1	1	0	0	2	1	0	1	1	0	1	nothing
97	WeChat	27.26.13.136	1	2	2	2	2	1	0	1	0	0	0	4	3	3	2	3	2	0	0	0	0	1	0	2	3	2	0	0	0	1	0	0	2	0	0	1	0	0	1	nothing
98	WeChat	119.142.77.11	1	2	1	1	3	1	0	1	0	0	0	5	4	2	2	2	2	0	0	0	1	0	0	2	1	1	0	0	1	0	0	0	3	0	0	1	0	0	1	nothing
99	WeChat	183.186.139.22	2	2	2	2	2	1	0	1	0	1	1	2	4	4	2	2	2	0	1	1	0	1	0	2	1	1	0	1	0	1	1	0	1	1	1	0	0	1	1	satisfied
100	WeChat	113.26.11.195	1	2	1	2	3	1	0	0	1	0	0	3	4	2	1	2	2	0	0	1	0	0	0	3	2	2	0	0	1	0	0	0	1	0	1	0	0	0	1	nothing
101	WeChat	124.131.22.4	1	3	3	2	2	1	0	1	1	0	0	5	5	3	3	3	2	0	1	1	1	0	0	3	2	1	0	1	0	1	0	0	2	0	1	1	1	0	1	nothing
102	WeChat	103.27.26.160	1	2	2	4	2	1	0	1	0	0	1	5	5	4	2	3	3	0	0	0	1	1	0	2	3	1	0	1	0	1	0	0	2	0	1	0	1	0	1	nothing
103	WeChat	113.66.181.249	2	4	2	1	1	2	0	1	0	0	0	3	3	5	3	4	3	0	0	0	0	1	0	3	1	2	0	1	0	0	0	0	4	0	0	1	0	1	1	nothing
104	WeChat	1.193.179.181	1	3	2	3	3	1	0	0	1	0	0	4	2	3	3	3	2	0	0	1	0	0	1	2	2	2	0	0	1	0	0	0	3	0	1	0	0	1	1	nothing
105	WeChat	113.118.68.254	1	2	2	1	2	1	1	1	0	0	0	3	1	2	1	2	2	0	1	0	1	0	0	1	2	1	0	1	1	0	0	0	2	0	1	0	1	0	1	nothing
106	Submit via mobile	106.8.149.138	1	3	2	3	3	1	1	0	1	0	0	4	5	2	2	2	3	0	1	0	1	1	0	2	1	1	1	1	1	1	0	0	1	1	1	1	0	0	1	nothing
107	WeChat	36.148.94.187	1	2	2	1	1	1	1	1	1	1	0	4	4	3	1	3	2	0	0	1	0	0	0	4	1	1	1	1	1	1	0	0	1	1	1	1	0	0	1	nothing
108	WeChat	39.160.168.194	1	4	3	3	2	1	1	0	0	0	0	3	4	4	2	2	2	0	0	1	0	0	0	1	2	2	0	1	0	0	0	0	2	0	0	0	1	0	1	nothing
109	WeChat	171.214.154.98	1	3	2	3	2	1	1	1	1	1	0	4	3	3	1	3	2	1	0	1	0	1	0	2	1	1	1	1	0	1	0	0	3	1	1	0	1	0	1	nothing
110	WeChat	183.199.201.230	1	3	2	2	2	1	1	1	1	0	0	6	4	3	1	2	2	0	1	0	1	1	0	2	2	1	1	1	0	0	0	0	1	1	0	1	0	0	1	nothing
111	WeChat	117.136.4.56	2	2	2	2	2	1	0	1	0	1	0	4	2	2	2	1	3	0	0	1	0	1	0	3	2	2	0	1	1	0	0	0	3	1	0	1	1	0	1	nothing
112	WeChat	120.231.57.38	1	2	2	2	3	1	1	0	1	0	0	2	3	3	1	3	3	1	0	1	0	1	1	2	3	2	1	0	1	1	0	0	3	1	0	0	1	0	1	nothing
113	WeChat	223.104.92.12	1	3	2	2	2	2	1	1	0	1	0	4	4	2	1	2	1	0	1	1	1	0	0	4	3	1	1	0	1	1	0	0	2	1	1	0	1	0	1	nothing
114	WeChat	113.5.5.204	1	2	3	4	3	1	1	0	0	0	0	5	4	1	1	2	3	0	0	1	0	0	0	3	2	2	0	0	1	0	0	0	2	0	1	0	0	0	1	good
115	WeChat	120.239.89.210	1	2	1	4	1	1	1	1	0	0	0	2	4	3	1	4	1	0	0	1	0	0	0	2	2	1	1	0	1	0	0	0	3	1	0	0	0	0	1	nothing
116	WeChat	222.139.249.48	1	2	2	3	2	1	1	1	1	1	0	2	2	3	1	2	4	0	1	1	1	0	0	2	2	1	1	1	1	1	0	0	3	1	1	1	0	0	1	nothing
117	WeChat	112.234.75.123	1	3	3	4	3	1	0	1	1	0	0	4	6	4	2	2	2	0	0	1	0	0	0	2	2	2	0	1	0	0	0	0	2	1	0	0	1	0	1	nothing
118	WeChat	43.250.200.82	1	2	2	3	3	1	1	1	1	1	0	3	4	4	3	3	4	0	0	1	0	0	0	3	2	2	0	0	0	1	0	0	3	0	1	1	1	0	1	nothing
119	Submit via mobile	139.207.178.222	1	3	1	4	2	1	1	0	1	0	0	1	1	2	2	1	3	0	1	1	0	0	0	2	2	2	0	0	1	1	0	0	1	0	1	1	0	0	1	nothing
120	WeChat	117.140.47.40	1	2	3	1	3	1	1	0	0	0	0	2	3	3	1	4	2	0	1	1	0	0	0	2	1	1	1	0	1	1	0	0	1	1	1	1	0	0	1	nothing
121	WeChat	117.165.239.103	1	2	1	3	2	1	1	1	0	1	0	5	2	2	1	2	2	0	1	1	0	1	0	2	1	1	1	0	1	1	0	0	1	1	1	0	1	0	1	nothing
122	Submit via mobile	113.26.11.195	1	2	1	1	2	1	1	0	0	0	0	8	5	2	2	2	3	0	0	1	0	0	0	2	2	2	0	0	1	0	0	0	3	0	1	0	0	0	1	nothing
123	WeChat	120.239.126.92	1	3	1	2	3	1	1	1	0	0	0	2	3	5	1	2	2	1	0	0	1	1	0	2	3	1	1	0	1	0	0	0	1	1	0	0	1	0	1	nothing
124	WeChat	117.140.31.189	2	2	2	2	1	1	1	1	1	1	0	3	3	3	2	3	2	1	1	1	1	1	1	2	1	1	1	1	1	1	1	0	1	1	1	1	1	1	1	nothing
125	WeChat	111.52.21.252	1	2	2	1	3	1	0	0	0	1	0	3	2	4	3	3	2	0	0	1	0	0	0	2	1	1	0	1	0	0	0	0	3	1	0	0	0	0	1	nothing
126	WeChat	183.95.249.25	1	2	3	1	2	1	1	1	1	0	0	2	2	3	1	2	4	1	1	1	1	1	1	3	1	1	1	1	1	1	1	0	1	1	1	1	1	1	1	Need to improve page and communication
127	WeChat	223.104.103.99	1	2	3	2	3	2	0	0	1	0	0	2	2	5	2	2	2	0	1	1	0	0	0	2	2	2	0	1	0	0	0	0	1	0	1	0	1	0	1	(empty)
128	WeChat	112.235.157.97	1	2	3	4	3	2	0	1	0	1	0	3	3	2	1	3	2	0	1	0	0	0	1	3	3	2	1	1	0	0	0	0	4	1	1	0	0	0	2	(empty)
129	WeChat	113.5.7.36	1	2	2	2	2	1	0	1	1	0	0	3	4	2	1	2	2	0	1	0	1	0	0	2	2	2	1	0	0	1	0	0	2	0	1	0	1	0	1	(empty)
130	WeChat	112.224.1.252	1	2	2	2	2	1	0	1	0	0	0	3	4	3	3	3	3	0	1	0	0	0	0	3	2	2	0	1	0	0	0	0	3	1	0	0	0	0	1	(empty)
131	WeChat	112.96.170.79	1	3	2	4	1	1	1	0	1	0	0	3	3	3	2	2	2	0	1	1	0	0	0	2	2	1	0	1	0	0	1	0	3	0	1	0	1	0	1	(empty)
132	WeChat	106.7.155.26	1	2	2	3	2	1	0	1	1	0	0	3	2	2	2	3	2	1	0	1	0	0	0	2	1	3	0	1	1	1	0	0	1	0	1	1	1	0	1	(empty)
133	WeChat	117.136.79.176	1	1	2	2	1	1	0	1	0	0	0	6	3	5	3	4	1	0	1	1	0	1	0	3	2	2	0	1	0	0	0	0	3	1	0	0	0	0	1	(empty)
134	Submit via mobile	103.27.26.160	1	3	1	4	3	1	1	0	0	0	0	6	4	4	2	1	1	0	0	0	1	0	0	2	1	2	1	1	0	1	0	0	1	1	1	1	0	0	1	(empty)
135	WeChat	117.169.94.73	1	2	1	1	1	1	1	1	1	1	0	2	1	1	2	2	1	1	1	0	0	0	0	2	1	2	1	0	0	0	0	0	2	0	0	1	0	0	1	useless
136	Submit via mobile	183.186.139.22	1	2	3	3	3	1	0	1	1	1	0	3	4	2	2	2	2	0	0	1	1	0	0	2	1	1	1	0	1	1	0	0	1	1	0	1	1	0	1	Satisfied refueling
137	WeChat	112.14.103.43	1	3	2	2	3	1	0	1	0	1	0	6	3	2	2	2	3	0	1	1	0	0	0	2	2	1	0	1	0	1	0	0	3	0	1	0	1	0	1	Not perfect
138	WeChat	116.178.222.250	1	3	3	2	3	1	0	1	0	0	0	2	2	4	1	5	2	0	0	0	1	0	0	3	3	1	0	1	1	0	0	0	2	1	1	0	0	0	1	nothing
139	WeChat	125.79.229.91	1	3	2	3	2	1	1	0	1	0	0	5	4	1	2	2	1	0	0	1	1	0	0	3	3	1	0	1	0	0	1	0	4	0	1	1	0	0	1	nothing
140	WeChat	112.47.173.234	1	2	2	3	3	1	0	1	0	1	0	5	3	4	2	2	3	1	1	0	1	0	0	2	1	2	0	1	0	1	1	0	1	1	1	1	1	0	1	nothing
141	WeChat	116.7.30.19	1	3	2	3	3	1	0	0	1	1	0	3	2	1	2	3	2	0	1	0	1	0	0	2	2	1	0	1	1	0	0	0	1	0	1	1	0	0	1	nothing
142	WeChat	1.196.185.139	1	2	2	3	2	1	0	0	1	0	0	4	3	3	2	1	2	0	0	1	0	0	0	3	1	1	1	0	0	0	0	0	1	1	0	0	0	0	1	nothing
143	WeChat	117.136.34.69	1	2	1	2	2	1	1	1	1	0	0	5	4	2	2	2	2	1	0	0	0	0	0	3	2	1	0	1	0	0	0	0	3	1	1	0	0	1	1	nothing
144	WeChat	124.227.216.255	1	2	1	1	2	1	1	1	1	1	0	1	1	1	1	3	3	1	1	1	1	1	0	3	1	1	1	1	1	1	1	0	1	1	1	1	1	1	1	nothing
145	WeChat	113.15.210.147	1	2	2	3	3	1	1	0	0	0	1	3	1	2	2	2	3	0	0	1	0	0	0	4	3	3	0	0	1	1	1	0	3	0	1	1	0	1	1	nothing
146	WeChat	117.136.85.196	1	3	3	3	1	1	0	1	1	1	0	6	2	2	2	2	1	1	0	1	1	0	0	2	1	1	1	0	1	1	0	0	1	1	1	0	1	0	1	nothing
147	WeChat	122.96.41.71	1	2	2	2	2	1	1	1	0	0	0	4	3	4	2	3	2	0	0	1	0	0	0	2	2	2	0	1	0	0	0	0	2	1	1	1	1	0	1	nothing
148	WeChat	120.230.3.53	1	2	2	3	2	1	1	0	1	0	0	2	3	3	2	2	2	0	0	1	0	0	0	3	1	1	0	1	0	0	0	0	1	0	0	1	0	0	1	nothing
149	WeChat	223.104.247.14	2	2	2	4	4	1	1	1	1	0	0	2	6	4	1	2	3	0	1	0	1	1	0	3	1	1	1	1	0	1	0	0	1	1	0	1	1	0	1	nothing
150	WeChat	112.93.132.192	1	2	2	2	4	1	0	0	1	0	0	6	5	6	3	4	2	0	0	0	1	0	0	4	2	3	0	0	1	0	0	0	2	0	0	1	0	0	1	nothing
151	WeChat	223.104.170.139	1	2	2	2	2	1	1	1	0	0	0	5	6	4	3	2	2	0	1	0	0	0	0	2	1	1	1	1	1	0	0	0	4	0	1	0	1	0	1	nothing
152	WeChat	120.231.70.231	1	2	2	2	3	1	0	1	1	0	0	4	5	4	1	3	2	0	1	1	0	0	0	3	2	1	1	1	0	1	0	0	3	1	1	1	0	0	1	The page is more complex, it's better to be simple
153	WeChat	36.113.32.200	1	3	2	3	3	1	1	1	1	0	0	4	4	2	3	3	3	1	0	0	0	1	0	2	1	1	1	1	1	1	0	0	3	1	0	0	1	0	1	nothing
154	WeChat	119.142.77.11	1	1	2	2	2	1	0	1	0	0	0	2	2	2	3	3	1	0	1	0	0	0	0	2	2	2	0	0	0	1	0	0	2	0	0	0	1	0	1	nothing
155	WeChat	115.58.140.144	1	2	1	2	2	1	0	1	0	0	0	2	3	1	2	3	2	0	1	0	0	0	0	2	2	1	0	0	1	0	0	0	2	0	1	0	0	0	1	nothing
156	WeChat	61.158.148.51	1	3	2	3	2	1	1	0	0	0	1	4	4	3	2	5	2	1	0	0	1	0	0	2	3	2	0	1	0	1	0	0	3	1	1	0	0	0	1	nothing
157	WeChat	139.214.6.103	1	3	2	3	3	1	1	0	0	1	0	5	5	5	2	2	2	0	0	0	1	1	0	2	3	2	0	0	0	0	1	0	5	0	0	1	0	0	2	nothing
158	Submit via mobile	171.214.154.98	1	3	2	2	1	1	1	1	1	1	0	4	1	3	1	3	2	0	0	0	1	1	0	2	1	1	1	1	0	1	0	0	2	1	0	1	0	0	1	nothing
159	WeChat	118.239.26.252	1	3	2	4	4	1	0	1	0	1	0	4	4	2	2	3	2	0	1	0	0	1	0	2	2	1	1	0	0	1	1	0	3	0	1	0	1	0	1	nothing
160	WeChat	120.14.168.55	1	2	2	4	2	2	0	1	0	1	0	6	6	4	1	2	1	0	0	1	1	0	0	3	2	3	0	1	1	0	0	0	4	0	0	1	1	0	2	nothing
161	WeChat	113.66.180.17	1	2	1	2	4	1	0	0	0	1	0	3	3	5	2	3	1	0	0	1	0	0	0	1	3	1	0	1	0	0	0	0	3	0	1	0	0	0	1	nothing
162	WeChat	223.104.188.170	1	2	2	2	2	1	0	1	1	1	1	2	3	2	1	2	3	1	0	1	1	0	1	2	1	1	1	1	0	1	0	0	1	0	1	1	0	0	1	nothing
163	WeChat	183.216.148.220	1	3	2	1	3	1	0	1	0	1	0	3	3	3	3	4	3	0	1	1	0	0	0	3	1	2	0	1	1	1	0	0	3	0	1	0	1	0	2	nothing
164	WeChat	106.18.147.55	1	3	2	1	1	1	0	1	0	0	0	4	3	3	2	3	3	0	0	1	0	0	0	3	1	1	0	0	1	0	0	0	2	1	0	0	0	0	1	nothing
165	WeChat	218.12.70.122	2	2	2	3	2	2	1	1	0	0	0	3	6	4	1	2	2	0	0	0	0	1	0	1	2	1	0	1	1	0	0	0	1	0	1	1	0	0	1	nothing
166	WeChat	118.212.93.110	1	2	2	3	3	2	0	0	1	0	0	3	4	1	2	4	1	0	1	0	1	0	0	3	1	1	0	1	0	0	0	0	3	0	0	0	1	0	1	nothing
167	WeChat	112.37.13.76	1	3	2	2	3	2	0	1	0	0	0	5	2	3	2	2	1	0	0	0	1	0	0	2	3	2	0	0	1	0	0	0	1	0	1	0	0	0	1	nothing
168	WeChat	223.89.240.86	2	3	2	3	1	1	1	1	0	0	0	3	3	3	2	2	3	0	0	1	1	0	0	3	2	1	1	1	0	0	0	0	1	1	1	0	0	0	1	nothing
169	WeChat	223.89.18.236	1	2	2	1	1	1	1	0	0	0	0	2	2	1	1	3	2	1	0	0	0	0	0	2	2	1	1	0	0	0	0	0	1	0	1	0	0	0	1	Listen more to the opinions of the masses
170	WeChat	106.7.155.26	2	3	2	2	2	1	1	1	0	0	0	2	2	1	2	2	3	0	1	1	0	0	0	3	2	2	0	0	0	1	0	0	3	0	1	1	0	0	1	nothing
171	WeChat	182.107.99.18	1	3	2	3	2	1	0	1	1	0	0	5	3	3	2	3	3	0	1	0	0	1	1	2	1	1	1	0	1	1	0	0	2	1	1	1	0	0	1	nothing
172	WeChat	112.10.85.243	1	2	2	2	2	1	0	1	0	0	0	3	4	4	2	2	2	0	1	0	0	0	0	2	1	2	0	0	1	0	0	0	3	0	1	0	1	0	1	nothing
173	WeChat	123.161.116.127	1	2	2	2	3	1	0	1	0	0	0	4	5	4	2	3	2	0	0	0	1	1	0	2	3	1	0	0	1	1	1	0	1	0	0	1	1	0	1	Keep working hard, come on
174	WeChat	39.149.226.163	1	3	2	2	2	1	1	1	1	0	0	4	5	3	2	2	2	0	1	1	1	0	0	3	2	2	1	1	1	0	1	0	4	1	1	1	0	0	1	(empty)
175	WeChat	223.104.37.125	1	3	2	3	3	1	1	1	1	1	0	3	3	3	1	3	4	1	0	1	0	1	1	3	1	1	1	1	1	1	1	0	1	1	1	1	1	0	1	Strengthen publicity.
176	WeChat	183.217.98.79	1	3	2	3	1	1	1	0	0	0	0	6	2	2	3	3	3	1	0	0	0	0	0	3	2	2	0	0	1	0	0	0	3	0	1	0	0	0	2	(empty)
177	WeChat	112.97.245.251	1	2	2	3	3	1	0	1	0	0	0	4	6	3	3	4	2	0	0	1	1	0	0	2	1	1	0	1	0	0	0	0	2	0	1	1	0	0	1	(empty)
178	WeChat	36.157.27.58	2	1	1	1	2	1	0	1	1	1	0	1	1	1	1	1	1	1	1	0	1	0	0	1	1	1	1	1	0	1	0	0	1	1	1	0	1	0	1	(empty)
179	WeChat	111.60.195.83	1	2	2	3	2	1	0	1	0	0	0	7	8	4	2	3	4	0	1	1	0	1	0	4	1	1	1	0	1	1	0	0	1	1	1	1	0	0	1	(empty)
180	WeChat	223.104.197.84	2	2	1	4	5	1	1	0	0	0	0	2	1	1	3	3	1	0	0	0	1	0	1	3	2	1	0	1	1	0	0	0	3	1	1	0	0	0	1	(empty)
181	WeChat	39.144.11.93	1	2	3	3	2	1	1	0	1	0	0	1	4	1	2	3	3	1	0	0	1	0	1	2	1	1	1	0	0	0	1	0	1	0	1	0	0	0	1	(empty)
182	WeChat	180.127.235.80	2	2	2	1	1	1	1	1	1	0	0	3	3	3	3	3	2	1	1	0	1	0	0	3	1	1	1	0	1	1	0	0	1	1	1	1	1	0	1	Better and better, come on, China
183	WeChat	125.87.40.182	1	3	2	3	2	1	0	1	1	1	0	5	5	3	1	2	4	0	0	1	1	1	0	3	2	1	0	1	1	1	0	0	2	1	0	1	1	0	1	excellent
184	WeChat	223.104.65.113	1	2	2	3	4	1	1	0	0	0	0	5	5	3	1	3	3	0	0	0	1	0	0	3	3	1	0	0	1	0	0	0	3	0	1	0	0	0	1	(empty)
185	WeChat	183.29.127.191	1	3	2	2	3	1	1	1	0	0	0	4	4	4	2	3	3	0	1	1	1	0	0	3	1	1	1	0	1	1	0	0	1	0	1	1	1	0	1	(empty)
186	WeChat	183.70.43.77	1	2	1	2	2	1	0	1	0	0	0	3	4	4	2	2	3	0	0	0	1	0	0	3	2	2	0	1	0	0	0	0	3	0	1	0	0	0	2	(empty)
187	WeChat	112.8.57.61	2	2	1	5	4	1	0	1	1	0	0	2	1	2	2	5	4	0	1	0	0	0	0	2	1	1	1	1	0	0	0	0	1	0	1	0	0	0	1	(empty)
188	WeChat	120.231.40.26	1	2	1	2	1	1	1	1	1	1	0	4	3	3	2	2	4	1	1	1	1	1	1	2	1	1	1	1	1	1	1	0	1	1	1	1	1	0	1	(empty)
189	WeChat	113.25.116.203	1	3	2	2	3	1	1	0	1	0	0	5	3	3	2	3	2	0	1	0	1	0	0	2	1	1	1	0	1	1	0	0	1	0	1	0	1	0	1	(empty)
190	WeChat	120.230.172.255	1	2	2	3	3	1	1	0	1	1	0	6	3	4	1	3	3	0	1	0	1	0	0	2	2	1	0	1	1	1	0	0	2	1	1	0	0	0	1	(empty)
191	WeChat	120.230.66.207	2	2	2	2	3	2	1	1	0	0	0	4	2	2	2	2	2	1	0	1	1	0	0	2	1	1	1	1	0	0	0	0	1	1	1	1	0	0	1	(empty)
192	WeChat	223.91.82.172	1	2	2	2	2	1	1	0	1	0	0	4	3	4	2	3	2	0	1	0	1	0	0	2	2	1	1	0	0	0	0	0	1	1	1	0	0	0	1	(empty)
193	WeChat	223.104.65.184	1	3	1	1	1	1	1	1	1	1	0	5	7	5	1	3	3	1	1	1	1	1	1	3	1	1	1	0	1	0	1	0	1	1	1	0	1	0	1	(empty)
194	WeChat	120.230.216.34	1	4	1	4	1	1	1	1	1	0	0	3	4	1	1	2	4	1	1	1	0	0	0	3	1	1	1	0	0	1	0	0	1	1	0	1	1	0	1	(empty)
195	Submit via mobile	112.38.197.239	1	1	1	2	2	2	0	1	0	0	0	2	1	2	3	4	3	0	0	0	0	1	0	2	2	1	0	0	0	1	0	0	3	0	0	0	1	1	2	(empty)
196	WeChat	110.153.194.189	1	2	2	1	5	1	1	0	1	0	0	3	4	1	1	1	2	0	1	0	1	0	0	2	2	1	0	1	1	0	1	0	4	0	1	1	0	1	1	Multi shot video explanation
197	WeChat	111.173.169.7	1	1	2	3	2	1	1	1	1	0	0	6	4	3	2	3	2	1	0	0	1	0	1	1	2	1	1	0	1	1	0	0	2	1	1	0	1	0	1	Improve teaching quality
198	Submit via mobile	112.224.1.252	1	2	2	2	1	1	0	1	0	0	0	3	5	3	2	2	3	1	0	0	0	0	0	3	3	2	0	1	0	0	0	0	2	0	0	1	0	0	1	nothing
199	WeChat	219.155.182.56	1	3	2	3	2	1	0	1	0	0	0	3	3	3	1	3	2	1	0	1	1	0	0	2	3	1	1	1	1	1	0	0	1	1	1	0	1	0	1	nothing
200	WeChat	110.87.127.77	2	3	2	2	3	1	0	1	1	0	0	4	3	3	2	2	2	0	0	1	0	1	0	4	1	1	1	0	1	0	0	0	1	1	1	0	0	0	1	nothing
201	Submit via mobile	112.93.132.192	2	2	2	1	4	1	1	0	0	0	0	3	4	3	3	3	4	0	0	0	1	0	0	3	2	3	1	0	0	0	0	0	2	0	1	0	0	0	1	nothing
202	WeChat	223.104.197.226	2	2	1	3	4	2	0	0	0	0	1	1	8	6	1	1	1	0	1	0	0	0	0	1	2	2	0	1	0	0	0	0	5	0	0	1	0	0	1	nothing
203	WeChat	117.136.54.58	1	3	2	4	4	2	0	0	0	1	0	7	4	5	3	3	3	0	1	0	1	0	0	3	2	2	0	0	1	0	0	0	3	0	1	0	1	0	1	nothing
204	WeChat	111.14.37.229	1	2	2	5	3	2	0	0	1	0	0	4	3	2	2	2	3	0	0	0	1	0	0	3	1	2	0	0	1	0	0	0	1	0	1	0	0	0	2	nothing
205	WeChat	120.231.44.168	1	2	1	1	1	1	1	1	1	1	0	1	1	1	3	1	1	1	1	1	1	1	1	1	1	1	1	1	1	1	1	0	1	1	1	1	1	1	1	nothing
206	Submit via mobile	112.234.75.123	1	5	3	1	4	1	0	1	0	1	0	2	3	1	1	5	1	0	0	0	0	1	0	2	1	1	0	1	0	1	0	0	1	0	1	0	1	1	1	nothing
207	WeChat	223.104.66.193	1	2	1	2	2	1	1	0	0	0	0	3	5	1	2	2	1	1	0	0	0	0	0	2	2	1	0	1	0	0	0	0	2	1	0	0	0	0	1	nothing
208	Submit via mobile	106.16.188.174	2	2	2	3	4	1	1	0	1	0	0	1	5	3	1	3	3	1	0	0	1	0	1	2	1	2	0	1	1	0	0	0	1	1	1	1	0	0	1	nothing
209	Submit via mobile	117.140.47.40	1	2	3	2	1	1	0	1	0	0	0	3	3	5	3	3	3	1	0	1	1	1	0	4	1	1	1	0	1	1	0	0	1	1	0	1	0	0	1	nothing
210	WeChat	116.162.2.163	1	3	2	2	3	1	0	0	1	1	0	4	3	1	3	3	3	0	0	1	1	1	0	2	1	1	1	0	1	0	0	0	1	1	1	1	1	1	1	nothing
211	WeChat	111.52.21.252	1	3	2	2	3	1	0	1	0	0	0	4	4	4	3	3	2	0	1	0	0	0	0	2	3	1	0	0	1	0	0	0	1	0	1	0	0	0	1	nothing
212	Submit via mobile	106.8.149.138	1	3	1	3	2	1	1	1	1	1	0	4	4	3	2	3	1	1	1	1	1	0	0	2	1	1	1	0	1	1	0	0	1	1	1	0	0	0	1	Everything was very good
213	WeChat	113.27.250.77	2	2	1	3	5	2	0	0	1	0	0	2	8	6	4	1	1	1	0	0	0	0	0	1	1	1	1	0	0	0	0	0	1	1	0	0	0	0	1	(empty)
214	Submit via mobile	171.95.206.36	1	3	2	1	2	1	1	0	1	1	0	3	4	4	2	2	2	0	0	1	1	0	0	2	2	1	0	1	0	1	0	0	2	0	0	1	1	0	1	(empty)
215	WeChat	113.26.11.195	1	2	2	2	5	2	0	1	0	0	0	5	2	4	2	3	2	1	0	0	0	0	0	3	2	2	1	0	0	0	0	0	2	0	1	0	1	0	1	(empty)
216	WeChat	183.186.139.22	1	2	2	3	2	1	0	1	1	1	0	3	3	3	1	2	2	1	0	0	1	0	1	2	1	1	1	0	1	0	1	0	1	1	0	1	1	0	1	(empty)
217	WeChat	223.90.139.5	1	3	3	3	3	1	0	1	0	0	0	3	2	2	2	3	2	0	1	1	0	1	0	2	2	1	1	0	1	1	0	0	1	0	1	1	0	0	1	(empty)
218	WeChat	223.90.123.88	2	1	3	1	3	1	0	0	0	0	1	2	2	4	1	4	1	0	0	0	0	1	0	1	3	1	0	0	0	1	0	0	1	1	0	0	0	0	2	(empty)
219	WeChat	183.40.14.241	2	2	1	2	3	1	0	1	0	1	0	5	4	3	3	2	3	0	1	1	1	1	0	3	1	2	0	0	1	0	1	0	3	0	0	0	1	0	1	(empty)
220	WeChat	117.136.55.30	1	2	2	3	4	1	0	1	0	0	0	3	3	4	2	1	3	0	1	1	0	1	0	2	2	1	0	0	1	1	0	0	4	0	0	1	0	0	1	(empty)
221	WeChat	223.104.250.147	1	2	2	3	2	1	1	1	1	0	0	2	3	1	2	2	2	0	1	0	1	1	0	2	2	1	1	1	1	0	0	0	2	0	1	1	0	1	1	Everything was OK
222	WeChat	117.183.203.150	1	2	2	2	3	1	0	1	1	0	0	6	2	3	2	2	2	0	0	1	0	0	0	2	3	2	0	0	0	1	0	0	1	1	0	0	0	0	2	(empty)
223	WeChat	117.150.106.205	1	2	3	1	2	1	1	1	0	0	0	2	4	2	1	2	2	1	0	1	0	1	0	3	2	1	1	1	0	0	0	0	2	0	1	1	0	0	1	(empty)
224	WeChat	58.252.5.194	1	2	2	3	2	1	0	1	0	0	0	3	5	2	2	1	2	0	1	0	0	0	0	3	3	2	0	1	0	0	0	0	3	0	1	0	0	0	1	(empty)
225	WeChat	120.230.3.209	2	2	1	2	3	1	0	1	1	0	0	5	6	2	3	2	2	0	1	0	1	0	0	2	2	1	0	1	0	1	0	0	3	1	0	0	1	0	1	(empty)
226	WeChat	223.104.63.19	1	2	2	2	3	1	0	1	0	0	0	5	5	4	3	3	2	0	0	1	1	1	0	3	2	2	0	1	0	1	0	1	3	0	1	0	1	0	1	(empty)
227	WeChat	120.14.168.55	1	1	1	1	1	2	0	0	1	0	1	4	3	3	3	1	1	0	1	1	0	0	0	4	2	1	0	0	1	0	1	0	4	0	0	1	1	0	2	(empty)
228	WeChat	39.77.94.234	2	2	1	5	3	2	0	1	0	1	0	1	2	3	1	1	2	0	0	1	0	1	0	4	2	2	0	0	1	1	0	0	4	0	1	0	0	0	1	(empty)
229	Submit via mobile	113.66.181.249	2	1	3	2	2	2	0	0	1	0	0	3	2	5	2	1	3	0	0	0	0	0	1	2	2	2	0	0	0	1	0	0	3	0	0	0	1	0	1	(empty)
230	WeChat	182.103.237.195	1	1	2	3	1	1	0	1	0	1	1	5	4	3	3	1	3	1	0	0	1	0	1	2	1	1	0	1	1	1	0	0	3	0	1	1	1	0	1	(empty)
231	WeChat	118.212.93.110	1	3	2	3	2	1	1	1	1	0	0	3	8	2	1	4	1	0	0	1	1	0	0	1	1	1	1	0	0	0	0	0	2	1	0	0	1	0	1	(empty)
232	WeChat	183.200.15.1	1	2	1	3	2	1	0	0	1	0	0	2	2	4	3	3	3	0	0	0	1	0	0	2	2	1	0	0	0	1	0	0	3	0	0	1	0	0	1	(empty)
233	WeChat	113.110.219.91	1	2	1	3	2	2	1	0	0	0	0	5	3	6	3	3	4	0	0	0	0	1	0	3	3	1	1	0	0	0	1	0	2	1	0	0	0	0	2	(empty)
234	WeChat	182.109.145.86	1	3	2	3	2	1	1	1	1	1	0	2	3	3	1	3	2	0	0	1	1	1	0	2	1	1	1	0	1	1	0	0	1	1	1	1	1	1	1	(empty)
235	WeChat	123.178.70.194	1	2	2	2	2	1	0	1	0	0	0	6	6	3	2	2	2	0	1	1	1	0	0	3	1	1	0	1	1	1	1	0	4	1	1	0	1	0	2	(empty)
236	WeChat	122.96.41.71	1	2	2	2	2	1	0	0	1	0	0	2	3	3	2	2	3	0	0	1	0	0	0	2	2	2	0	1	0	0	0	0	2	0	1	0	0	0	1	(empty)
237	WeChat	117.136.79.207	1	3	2	3	2	1	0	1	1	0	0	3	2	4	2	3	2	0	0	1	1	1	0	2	2	2	0	1	1	1	0	0	4	0	1	1	1	0	1	(empty)
238	WeChat	59.109.219.149	1	2	2	3	3	1	1	1	0	1	0	2	1	2	1	2	1	0	1	0	1	0	0	1	1	1	1	0	1	1	0	0	3	1	1	1	0	0	1	More detailed
239	WeChat	180.127.235.80	2	2	2	2	1	1	1	0	1	0	0	2	2	2	2	2	2	0	1	0	1	1	0	2	1	1	1	0	1	1	0	0	1	1	1	0	1	0	1	Better and better, come on, China
240	Submit via mobile	112.93.132.192	1	2	3	1	2	1	0	1	0	0	0	4	3	5	2	3	2	0	0	0	1	0	0	4	2	2	0	1	0	0	0	0	2	0	0	0	1	0	1	(empty)
241	WeChat	117.136.49.173	2	3	2	2	2	1	1	0	0	0	0	3	6	2	1	4	3	0	0	0	1	0	1	3	1	1	1	1	0	0	0	0	3	0	1	0	0	0	1	very nice
242	WeChat	111.60.195.83	1	3	3	3	2	1	0	0	1	0	0	5	7	4	3	4	3	0	0	1	0	0	0	2	2	1	1	0	0	1	0	0	2	0	1	0	0	0	1	(empty)
243	WeChat	222.139.249.181	2	2	1	1	1	1	1	0	0	0	0	4	2	2	1	2	4	1	1	0	0	0	0	2	1	1	1	0	0	0	0	0	1	1	0	0	0	0	1	Keep going
244	WeChat	111.173.169.7	1	2	2	3	3	1	1	1	0	1	0	4	4	3	2	4	2	1	1	0	1	1	0	3	1	2	0	0	1	1	0	0	1	1	0	1	1	1	1	Improve quality
245	WeChat	43.250.201.110	1	2	2	2	4	1	0	0	1	0	0	4	3	2	2	2	2	1	0	1	0	0	0	2	1	1	1	0	0	0	0	0	3	0	1	0	0	0	1	(empty)
246	Submit via mobile	106.8.149.138	1	3	1	3	2	1	1	1	1	1	0	4	4	1	1	3	1	1	0	1	1	0	0	2	1	1	1	0	1	0	0	0	1	1	1	1	1	0	1	Everything was very good
247	WeChat	202.99.82.23	1	2	2	2	2	2	0	1	0	0	1	5	3	2	1	2	2	0	1	0	0	0	0	3	2	1	0	0	1	0	0	0	4	0	1	1	0	0	2	(empty)
248	WeChat	223.11.183.15	1	3	2	1	4	1	0	1	1	1	0	2	2	1	1	2	2	0	0	1	0	1	0	2	1	1	0	1	0	1	1	0	3	0	1	0	1	0	1	(empty)
249	WeChat	58.44.129.239	2	3	3	4	3	1	0	0	1	1	0	4	4	3	2	3	2	0	0	1	0	0	1	1	3	1	0	1	0	0	0	0	1	1	1	0	1	0	1	(empty)
250	Submit via mobile	183.186.139.22	1	2	3	3	1	1	1	0	1	1	0	3	2	2	1	4	2	1	0	1	0	1	0	3	1	1	1	0	1	0	1	0	1	0	1	1	1	0	1	Come on, thank you very much
251	WeChat	223.104.197.169	1	3	2	3	3	1	0	1	0	1	0	4	5	4	2	3	3	0	1	1	1	0	0	3	1	2	0	0	1	0	1	0	2	0	1	0	1	0	1	come on.
252	Submit via mobile	120.231.70.231	1	3	2	3	3	1	1	0	1	0	0	4	3	5	2	2	2	0	1	0	1	0	0	2	3	2	0	0	0	1	0	0	2	0	1	0	1	0	1	There are too many and complicated pages. It's better to be simple
253	WeChat	221.15.26.46	1	2	1	3	2	1	0	1	0	1	0	2	2	3	1	3	2	0	0	0	0	1	0	2	3	2	0	0	0	1	0	0	1	1	0	0	0	0	2	I hope it can get better and better
254	WeChat	113.122.236.94	2	2	2	2	2	1	1	1	0	0	0	2	8	1	1	3	2	1	1	1	0	0	0	2	1	1	1	0	0	1	0	0	1	1	1	1	1	0	1	nothing
255	Submit via mobile	182.103.237.195	1	4	3	2	1	1	0	1	0	1	0	4	2	3	2	2	2	0	1	0	1	0	1	2	2	1	1	0	1	1	0	0	2	1	1	0	1	0	1	nothing
256	WeChat	223.91.82.172	1	3	2	3	2	1	0	0	1	0	0	3	6	2	2	2	3	0	1	0	0	0	0	3	2	2	0	1	0	0	0	0	2	0	0	1	0	0	1	nothing
257	WeChat	119.103.26.91	1	2	2	2	3	1	1	0	0	0	0	2	2	2	2	2	3	0	0	1	0	0	0	3	2	2	0	0	1	0	0	0	3	0	0	1	0	1	1	nothing
258	Submit via mobile	117.136.55.30	1	3	3	1	4	1	0	0	1	0	0	1	2	3	2	4	1	0	0	1	0	1	0	3	3	1	1	0	1	0	0	0	1	1	0	1	1	0	1	nothing
259	Submit via mobile	223.104.247.14	2	2	2	4	2	1	0	1	1	1	0	3	5	1	1	2	4	1	0	1	0	1	0	2	1	1	0	1	1	1	0	0	1	1	0	1	0	1	1	nothing
260	WeChat	58.243.254.193	2	3	2	3	2	1	0	0	1	0	0	4	4	4	3	3	3	0	1	0	0	0	0	3	2	2	0	0	0	1	0	0	2	0	0	1	0	0	1	nothing
261	WeChat	116.5.200.46	1	2	2	2	3	1	1	1	1	0	0	3	3	3	2	3	3	0	1	1	0	0	0	2	2	1	1	0	1	1	0	0	3	0	1	0	0	0	1	nothing
262	Submit via mobile	116.162.2.163	1	3	2	4	3	1	0	1	0	0	0	4	6	5	3	5	4	0	0	0	1	0	1	3	1	1	1	0	0	0	1	0	1	1	0	1	0	0	1	nothing
263	WeChat	120.239.34.112	1	2	2	1	2	1	1	1	0	0	0	2	2	4	1	2	2	1	1	0	0	0	0	2	2	1	1	0	1	0	0	0	2	1	1	0	0	0	1	nothing
264	WeChat	125.79.229.91	1	2	2	3	2	1	0	1	0	0	0	7	2	4	3	1	2	0	1	0	1	0	0	2	2	1	0	0	1	1	0	0	3	0	1	0	1	0	1	nothing
265	WeChat	211.94.245.7	1	2	2	3	3	1	1	0	1	1	0	2	3	4	3	4	3	0	0	1	0	1	1	3	2	2	0	1	1	0	1	1	4	0	1	0	1	0	1	not bad
266	WeChat	116.7.30.19	1	2	2	3	3	1	0	1	0	1	0	3	3	3	2	3	2	1	0	1	0	0	0	1	2	1	1	0	1	0	0	0	2	1	0	0	1	0	1	nothing
267	WeChat	39.149.226.163	1	2	2	3	1	1	1	1	1	0	0	6	5	3	2	2	3	0	1	0	1	0	0	2	2	1	0	1	0	1	1	0	4	1	1	1	1	0	1	nothing
268	Submit via mobile	106.8.149.138	1	3	1	2	2	1	1	1	1	1	0	4	3	2	1	2	4	1	1	1	1	1	0	4	1	1	1	1	1	1	0	0	1	1	1	1	1	0	1	nothing
269	WeChat	123.181.93.201	1	3	2	1	2	1	0	0	1	0	0	2	2	2	2	2	2	0	1	1	0	0	0	2	1	1	1	1	0	0	0	0	1	0	1	0	0	0	1	nothing
270	Submit via mobile	183.200.15.1	1	3	2	4	4	1	0	1	1	0	0	3	3	3	2	3	3	0	1	0	0	0	0	3	1	2	0	0	1	0	0	0	3	0	1	0	1	0	1	nothing
271	WeChat	106.16.188.174	2	2	3	1	1	1	1	0	1	0	0	1	4	3	1	2	3	1	0	0	1	0	1	3	1	1	1	0	0	1	0	0	1	1	0	0	1	0	1	nothing
272	WeChat	117.140.120.180	1	2	3	3	2	1	1	0	1	0	0	4	5	5	2	3	4	0	0	1	0	1	0	2	2	1	0	1	0	1	0	0	4	0	1	0	1	1	1	nothing
273	Submit via mobile	36.157.27.58	2	1	1	3	2	1	0	0	1	0	0	3	4	4	2	3	2	0	1	0	1	0	0	2	1	1	1	1	1	0	0	0	1	0	1	1	1	0	1	nothing
274	WeChat	120.229.241.152	1	2	1	2	3	1	0	1	0	1	0	3	2	2	2	3	3	0	1	0	1	0	0	2	2	1	0	0	1	0	1	0	2	1	0	1	0	0	1	nothing
275	Submit via mobile	120.231.40.26	1	2	1	3	3	1	1	1	0	1	0	3	1	3	2	1	1	0	1	0	0	0	0	2	1	1	1	0	0	0	0	0	1	1	1	0	1	0	1	nothing
276	Submit via mobile	111.173.169.7	1	2	2	2	3	1	0	1	1	0	0	2	5	2	3	3	2	0	1	0	0	1	1	2	1	1	1	1	0	1	0	0	1	1	1	0	1	1	1	Improve quality
277	Submit via mobile	180.127.235.80	2	2	2	3	4	1	0	1	1	1	0	3	3	4	3	2	2	1	1	0	0	1	0	3	1	1	0	0	1	1	0	0	1	1	1	0	1	0	1	nothing
278	WeChat	14.16.88.22	2	2	1	1	3	1	0	0	1	1	0	7	4	5	1	1	2	0	1	1	0	1	0	2	2	1	1	0	1	0	1	0	1	1	1	1	0	0	1	Continue to innovate
279	WeChat	117.136.85.196	1	3	2	2	2	1	0	1	0	1	0	4	2	2	1	3	1	1	0	1	1	0	0	1	1	1	1	1	0	1	0	0	3	1	1	0	1	0	1	nothing
280	WeChat	39.149.26.223	1	2	2	2	2	1	1	1	1	0	1	2	2	1	1	3	2	1	1	1	1	1	1	4	3	1	1	1	1	1	1	0	1	1	1	1	1	1	1	nothing
281	WeChat	223.104.197.84	1	1	3	2	4	1	1	0	0	1	0	1	1	1	1	1	2	0	0	0	1	1	0	2	1	1	0	1	0	1	0	0	1	0	1	0	1	0	1	nothing
282	WeChat	122.192.12.139	1	2	2	2	4	1	0	1	0	0	0	2	5	3	2	2	2	0	0	1	1	0	0	3	2	2	0	1	0	0	0	0	1	1	0	0	0	0	1	nothing
283	WeChat	223.104.92.250	1	2	2	3	3	1	1	1	0	1	0	4	5	3	2	3	1	1	0	1	1	0	0	3	2	1	1	0	1	0	1	0	1	1	1	0	1	0	1	nothing
284	Submit via mobile	221.15.26.46	1	2	2	2	5	1	1	0	0	0	0	5	5	4	2	5	3	0	0	0	1	0	1	3	2	2	0	0	1	1	0	0	4	1	0	1	0	0	1	I hope it can get better and better
285	WeChat	123.52.205.121	1	3	3	1	1	1	0	1	1	0	0	3	3	3	1	5	1	1	0	1	0	0	0	3	1	1	1	0	1	0	0	0	1	1	1	1	0	0	1	nothing
286	WeChat	111.14.37.229	1	1	2	3	3	1	1	0	0	0	0	2	3	3	4	5	3	0	0	1	0	0	0	2	2	2	0	0	0	1	0	0	2	0	1	0	0	0	2	nothing
287	WeChat	116.253.158.7	2	2	1	3	3	1	0	0	1	1	0	3	5	6	3	2	2	0	0	1	1	1	0	3	3	2	0	0	1	1	1	0	5	0	0	0	1	1	1	nothing
288	WeChat	42.239.117.59	1	2	2	2	2	1	0	1	0	0	0	2	1	3	2	2	2	0	1	0	0	0	0	2	2	2	0	1	0	0	0	0	3	0	1	0	0	0	1	nothing
289	Submit via mobile	116.7.30.19	1	3	2	3	2	1	1	0	0	1	0	4	3	2	1	1	2	0	1	1	0	0	0	2	1	1	0	0	1	1	0	0	2	0	1	0	1	0	1	nothing
290	WeChat	1.30.6.218	1	2	2	3	3	1	0	1	1	0	0	4	5	2	2	3	3	0	0	1	1	0	0	2	3	1	1	0	0	1	0	0	3	0	1	1	0	0	1	nothing
291	WeChat	120.227.129.194	1	2	2	2	2	1	0	1	1	0	0	4	4	2	1	3	2	0	1	1	0	0	0	2	1	1	1	1	0	0	0	0	1	1	1	0	0	0	1	nothing
292	WeChat	112.8.57.61	2	2	2	5	3	1	0	0	1	0	0	3	3	3	4	5	3	1	0	0	0	1	1	4	3	1	1	0	0	1	0	0	1	1	0	0	1	0	1	nothing
293	WeChat	117.94.96.22	1	3	3	3	3	1	0	0	0	1	0	3	5	4	3	4	2	0	0	0	1	0	0	2	2	2	0	1	0	0	0	0	4	0	0	1	0	0	2	nothing
294	WeChat	58.23.111.212	1	2	2	1	3	1	1	1	0	0	0	1	4	3	1	2	2	1	1	1	0	0	0	3	2	1	1	1	1	0	0	0	1	1	1	0	0	0	1	More publicity should be carried out
295	WeChat	14.214.12.123	1	3	3	4	1	1	1	1	1	0	0	1	2	1	1	4	2	0	1	1	0	0	0	1	1	1	1	1	1	1	1	0	1	1	1	1	1	1	1	Not meticulous enough
296	WeChat	116.7.30.19	1	2	1	2	2	1	0	1	0	1	0	5	3	3	2	4	2	0	0	0	0	1	0	3	2	1	0	0	0	1	0	0	4	0	1	1	0	0	1	nothing
297	Submit via mobile	123.181.93.201	1	3	3	2	2	1	1	0	0	0	0	1	1	1	1	2	1	0	1	0	0	0	0	2	1	1	1	0	0	0	0	0	1	1	0	0	0	0	1	(empty)
298	WeChat	125.79.229.91	1	4	1	1	3	1	0	1	0	1	0	4	2	2	1	2	3	0	0	1	0	0	1	2	3	3	0	1	0	1	0	0	5	0	1	0	1	0	1	nothing
299	WeChat	120.239.218.45	2	2	2	1	2	2	0	0	1	0	0	4	5	2	1	5	4	1	1	1	1	1	1	4	1	1	1	1	1	1	1	1	1	1	1	1	1	1	1	nothing
300	WeChat	175.189.216.136	1	3	3	4	1	1	0	0	0	1	0	5	5	2	2	4	2	0	1	0	0	0	0	2	2	3	0	0	1	0	0	0	2	0	1	0	0	0	1	nothing
301	Submit via mobile	223.91.82.172	1	2	1	1	1	1	0	1	1	0	0	2	3	1	3	2	3	0	0	1	1	0	0	2	2	2	0	0	1	1	0	0	3	1	1	0	0	0	1	nothing
302	WeChat	117.136.21.121	1	2	2	3	1	1	1	0	1	1	0	2	4	3	3	4	3	0	1	0	1	1	0	2	1	1	0	1	1	1	1	0	1	0	1	0	1	0	1	nothing
303	WeChat	49.77.95.111	1	2	2	3	2	1	0	0	1	0	0	5	5	3	3	3	1	0	1	0	0	0	0	3	2	2	0	1	0	0	0	0	3	0	1	0	0	0	1	(empty)
304	WeChat	59.41.161.151	1	3	2	2	2	1	0	0	1	0	1	7	7	1	3	2	1	0	1	0	1	0	0	3	2	2	0	1	0	1	0	0	2	0	1	0	0	0	1	(empty)
305	WeChat	182.86.202.184	1	2	2	1	2	1	1	0	1	1	0	3	3	3	1	3	4	0	1	0	1	1	0	2	1	1	1	1	0	1	0	0	1	1	1	1	0	0	1	(empty)
306	WeChat	140.255.246.97	1	2	2	1	1	1	1	0	1	1	0	3	4	3	1	3	1	1	0	1	0	1	0	2	1	1	1	0	1	0	1	0	2	1	0	0	1	0	1	increase of efficiency
307	WeChat	223.104.103.197	1	3	2	3	2	1	0	0	1	0	1	5	6	2	2	3	1	1	1	1	0	0	0	3	1	2	1	0	1	1	0	0	3	1	1	0	1	1	2	good
308	Submit via mobile	180.127.235.80	2	2	2	3	2	1	0	1	1	0	0	4	3	2	2	2	3	1	0	1	0	1	0	2	2	1	1	0	1	0	0	0	1	1	1	0	1	0	1	nothing
309	WeChat	183.186.139.22	1	2	2	3	3	1	1	0	1	1	0	2	4	2	2	3	2	1	0	1	1	0	0	2	1	1	1	1	0	1	0	0	1	1	1	0	1	0	1	satisfied
310	WeChat	123.52.205.121	1	2	1	2	1	1	1	0	0	0	0	3	2	3	1	4	1	0	0	1	0	0	0	2	1	1	1	0	1	0	0	0	1	1	0	0	1	0	1	nothing
311	WeChat	218.202.88.98	1	3	3	3	3	1	1	1	0	0	0	3	1	4	2	2	2	0	1	0	1	0	0	2	1	1	0	1	1	0	1	0	1	1	0	0	1	0	1	nothing
312	WeChat	121.24.247.50	2	3	2	2	2	1	0	1	1	1	0	4	4	2	2	3	2	1	1	1	1	0	0	2	1	1	1	1	1	1	0	0	3	1	1	1	1	0	1	nothing
313	Submit via mobile	111.173.169.7	1	3	2	2	1	1	1	0	1	0	0	2	3	6	1	3	2	0	0	0	1	1	0	2	2	2	1	1	0	1	0	1	1	0	1	0	0	0	1	Improve quality
314	WeChat	171.44.148.195	1	3	2	5	5	2	0	0	0	0	1	5	4	6	4	1	1	1	0	0	0	0	1	2	1	2	0	0	0	0	0	1	2	1	1	0	0	0	1	nothing
315	WeChat	223.104.63.68	1	2	1	1	2	1	0	0	1	1	0	3	2	4	3	3	3	0	1	1	1	1	0	2	3	2	0	1	1	0	1	0	4	0	1	1	1	1	1	nothing
316	WeChat	120.239.219.5	2	3	2	1	1	1	1	1	1	1	0	2	2	3	1	2	4	1	1	1	1	1	1	3	1	1	1	1	1	1	1	0	1	1	1	1	1	1	1	nothing
317	WeChat	223.104.247.14	1	3	2	3	3	1	0	1	0	1	1	3	5	2	2	3	4	1	0	0	1	0	1	2	2	1	1	0	1	0	1	0	1	1	0	1	1	0	1	nothing
318	WeChat	119.123.130.222	1	3	2	2	2	1	1	0	0	1	0	5	4	1	1	1	2	0	1	0	1	0	0	1	1	1	1	0	1	1	0	0	1	1	1	0	0	0	1	nothing
319	WeChat	106.35.95.168	2	3	1	5	5	1	0	0	0	0	1	1	2	6	4	5	4	0	0	0	0	1	0	1	3	1	0	0	0	0	0	1	4	0	0	0	0	1	2	nothing
320	WeChat	183.200.141.220	2	2	3	1	1	1	0	0	1	0	0	4	8	5	1	3	2	0	1	1	0	1	0	1	2	2	1	0	1	1	0	0	2	1	1	0	1	0	1	nothing
321	WeChat	116.26.155.170	1	2	1	1	2	2	0	1	0	1	0	1	1	1	1	2	4	1	1	1	1	1	1	2	1	1	1	1	1	1	1	0	1	1	1	1	1	1	1	nothing
322	WeChat	118.212.207.52	1	2	2	3	1	1	1	0	0	0	0	3	6	2	2	2	2	1	0	0	1	0	0	1	1	1	1	0	0	1	0	0	1	1	0	1	0	0	1	nothing
323	WeChat	103.98.240.166	2	3	1	2	1	1	0	0	1	0	0	3	1	1	3	2	2	1	1	1	1	1	0	2	2	2	1	0	0	0	0	0	4	1	1	1	0	0	1	The content is not diverse enough
324	WeChat	42.49.54.137	2	2	2	3	4	1	0	0	0	0	1	2	4	1	1	2	1	1	0	0	1	1	1	2	2	2	0	0	0	1	0	0	1	1	1	0	1	0	1	Very good. I hope I can keep going
325	WeChat	106.16.188.174	2	2	3	1	1	1	0	1	1	1	0	1	4	3	1	3	4	1	0	1	0	1	0	1	1	1	1	0	0	1	0	0	1	1	1	0	1	0	1	nothing
326	WeChat	103.41.164.75	2	3	2	3	2	1	1	0	1	0	0	3	4	2	1	2	2	1	1	0	1	0	0	2	1	1	1	0	1	0	0	0	1	1	1	0	0	0	1	(empty)
327	WeChat	111.30.230.202	2	4	1	1	5	1	0	0	1	0	0	2	3	5	1	1	1	0	0	0	0	1	1	2	1	2	0	0	1	0	0	0	1	1	1	0	1	0	1	(empty)
328	WeChat	103.27.26.71	1	3	3	3	2	1	0	1	1	0	0	2	4	4	1	3	3	1	1	1	0	0	0	3	2	1	0	1	1	0	0	0	1	1	1	1	0	0	1	(empty)
329	WeChat	39.187.239.197	1	1	2	3	2	2	0	0	0	1	0	3	6	3	2	3	2	0	0	0	1	0	0	2	2	1	0	1	0	0	0	0	4	0	0	0	1	0	2	(empty)
330	WeChat	116.177.25.19	1	4	3	1	1	1	1	0	1	1	0	2	6	3	1	2	1	1	1	0	1	1	0	1	2	1	0	1	1	1	0	0	2	1	1	0	0	0	1	(empty)
331	Submit via mobile	117.140.44.10	1	3	1	2	3	1	0	1	1	1	0	3	3	2	1	1	2	0	1	1	1	0	0	2	2	1	1	0	1	1	0	0	1	1	1	0	1	0	1	(empty)
332	WeChat	223.74.99.222	1	3	2	1	2	2	0	1	1	0	0	2	5	3	3	2	2	1	0	0	1	0	1	3	2	1	1	0	1	0	1	0	2	0	1	1	0	1	2	good
333	WeChat	39.73.245.201	2	3	2	1	1	1	0	0	1	0	0	1	2	3	1	3	3	1	0	0	1	0	1	3	1	1	1	0	0	1	0	0	1	1	1	0	1	0	1	good
334	WeChat	118.123.244.156	1	3	2	2	2	1	1	1	1	1	0	2	4	2	2	4	4	1	1	1	1	1	1	3	1	1	1	1	1	1	1	0	1	1	1	1	1	1	1	(empty)
335	WeChat	103.41.164.75	1	2	2	2	2	1	1	0	1	1	0	3	3	2	1	5	2	0	1	0	1	0	0	2	1	1	0	1	0	1	0	0	1	1	1	0	0	0	1	just so so
336	WeChat	120.229.53.55	1	3	2	3	2	1	1	1	0	1	0	6	5	3	3	3	2	1	1	0	1	0	0	2	2	1	1	1	0	1	0	0	3	1	1	0	1	0	1	I think everything is very good
337	WeChat	118.73.148.100	1	3	2	2	2	1	1	0	1	0	0	2	2	2	1	4	3	1	0	0	1	1	0	3	1	1	1	0	0	1	0	0	1	1	0	1	0	0	1	(empty)
338	WeChat	118.73.148.100	2	4	1	3	3	1	1	0	1	0	0	5	4	3	2	3	2	0	0	1	0	1	0	4	2	1	1	0	1	0	0	0	4	0	0	1	0	0	1	(empty)
339	WeChat	120.229.53.55	1	2	2	2	2	1	1	0	1	0	0	6	5	3	3	3	2	1	0	1	1	0	0	2	2	1	1	0	1	0	0	0	3	0	1	1	1	0	1	I think everything is very good
340	Submit via mobile	120.229.53.55	1	2	2	3	2	1	0	1	1	0	0	4	3	4	2	3	2	0	1	1	0	0	0	2	2	1	0	1	1	0	0	0	2	0	1	0	1	0	1	I think everything is very good
341	WeChat	124.94.85.167	1	3	2	1	2	1	1	0	0	0	0	2	3	3	1	1	1	0	1	0	0	0	0	3	1	2	1	0	0	0	0	0	2	0	1	0	0	0	1	Everything was very good
342	WeChat	117.152.171.7	1	2	2	3	2	2	1	0	0	0	0	5	2	3	3	3	3	0	1	0	0	0	0	2	1	3	0	1	0	0	0	0	2	0	1	0	1	0	1	nothing
343	WeChat	117.188.235.192	1	1	3	2	3	1	1	0	0	0	0	1	4	1	2	1	3	0	0	0	1	0	0	2	2	1	0	1	0	0	0	0	3	1	0	0	0	0	1	nothing
344	WeChat	123.134.87.79	1	2	1	3	2	1	0	1	0	1	0	6	3	1	2	2	3	0	1	1	0	0	0	2	1	1	1	0	1	0	0	0	1	1	1	1	1	0	1	nothing
345	WeChat	220.175.189.72	1	3	2	3	3	1	1	1	1	1	0	4	5	4	3	2	1	1	1	1	1	0	0	3	1	1	1	1	1	1	0	0	4	1	1	1	1	1	1	Work hard
346	WeChat	117.162.87.187	1	2	1	2	2	1	0	0	1	1	0	3	5	2	3	3	3	0	0	1	0	1	0	2	3	2	1	0	1	0	1	0	1	0	1	0	1	1	1	nothing
347	WeChat	123.161.116.127	1	3	1	3	3	2	0	1	0	1	0	6	4	4	2	3	3	0	0	1	1	0	0	3	2	2	0	1	0	1	0	0	2	0	1	0	0	0	1	Keep working hard, come on!
348	WeChat	111.36.112.17	1	2	2	3	3	1	0	0	1	0	0	6	5	4	1	3	2	0	0	0	0	1	0	2	2	3	0	0	1	0	0	0	3	0	0	1	0	0	1	Very satisfied, thank you
349	WeChat	112.96.165.180	1	2	2	2	2	1	0	1	1	1	0	3	4	3	2	3	3	1	0	1	1	0	0	2	3	1	0	1	0	1	1	0	1	1	0	1	0	1	1	I hope you can be more and more happy
350	WeChat	120.239.143.3	1	2	1	2	2	1	0	1	0	0	0	2	2	3	2	2	1	0	0	1	0	0	0	2	2	2	0	1	0	0	0	0	3	0	1	0	0	0	1	nothing
351	WeChat	183.193.117.156	2	3	2	4	2	1	1	1	1	0	0	6	5	3	2	2	2	0	1	1	0	1	0	2	2	1	1	1	0	1	0	0	2	1	1	0	0	0	1	nothing
352	WeChat	183.250.184.47	2	2	2	3	2	1	1	0	1	0	0	3	6	4	2	2	2	0	0	1	1	0	0	2	1	1	1	1	0	0	0	0	1	1	0	1	0	0	1	nothing
353	WeChat	124.94.85.167	1	3	2	1	1	1	0	1	0	0	0	6	3	4	2	2	1	0	0	1	0	0	0	2	1	1	0	1	0	0	0	0	4	0	0	1	0	0	1	nothing
354	WeChat	223.104.35.177	1	3	2	2	1	1	1	0	1	0	0	2	3	3	1	2	4	1	0	0	1	0	0	3	2	1	1	0	1	0	1	0	1	1	0	0	1	0	1	nothing
355	WeChat	117.136.33.16	1	1	2	3	2	1	1	0	1	0	0	4	4	3	1	2	3	0	0	1	1	1	0	2	2	1	0	1	0	0	0	0	3	0	1	1	0	0	1	nothing
356	WeChat	116.53.144.43	1	2	2	1	3	1	1	1	1	1	0	4	6	2	2	2	2	0	1	1	1	1	0	1	1	1	0	1	1	1	0	0	4	0	1	1	1	0	1	nothing
357	Submit via mobile	111.36.112.17	1	2	2	3	3	1	0	1	1	0	0	3	4	2	2	1	4	0	0	0	0	0	1	1	3	1	0	0	1	0	0	0	1	0	1	0	1	0	1	nothing
358	WeChat	112.97.179.98	1	2	2	2	4	1	1	0	0	0	0	2	6	5	2	3	3	0	1	0	0	0	0	3	2	1	0	0	1	0	0	0	2	0	1	0	0	0	1	nothing
359	WeChat	124.94.85.167	1	3	2	1	1	1	1	0	0	0	0	1	1	1	1	1	1	1	0	0	0	0	0	1	1	1	1	0	0	0	0	0	2	1	0	0	0	0	1	nothing
360	WeChat	117.162.72.11	1	2	3	3	2	1	1	1	0	0	0	1	6	3	1	1	3	1	1	0	0	0	0	1	1	1	1	1	0	1	0	0	1	1	0	1	1	0	1	nothing
361	WeChat	111.52.38.98	1	3	1	2	3	1	0	1	1	0	0	2	3	2	3	3	1	0	1	1	1	0	0	2	2	2	0	1	1	1	0	0	2	1	1	0	1	0	1	nothing
362	WeChat	175.167.138.232	1	2	2	3	3	1	0	1	0	0	0	3	4	4	2	3	2	0	0	1	0	0	0	2	3	2	1	0	0	0	0	0	2	0	0	0	1	0	1	nothing
363	WeChat	101.16.136.249	1	2	2	3	2	1	0	1	1	0	0	5	4	2	2	2	2	0	0	1	0	1	0	2	1	1	1	0	1	1	0	0	3	0	0	1	1	0	1	nothing
364	Submit via mobile	112.97.179.98	1	2	2	2	2	2	0	0	0	0	1	2	2	2	2	4	3	0	0	0	1	0	0	3	2	2	0	0	0	1	0	0	2	0	1	0	0	0	2	nothing
365	Submit via mobile	117.136.33.163	1	3	1	2	2	1	0	1	0	1	0	1	3	3	2	4	2	1	0	1	0	0	0	2	1	1	1	0	0	0	0	0	3	0	1	0	0	0	2	nothing
366	WeChat	112.38.39.89	1	2	1	2	2	1	0	1	1	1	0	4	2	3	2	2	2	0	0	1	1	1	0	2	1	2	0	1	1	0	1	0	2	0	1	1	1	0	1	nothing
367	WeChat	120.239.143.3	1	2	1	2	3	1	1	0	0	0	0	3	3	4	3	2	2	0	0	1	0	0	0	2	2	2	0	1	0	0	0	0	1	0	1	0	0	0	1	nothing
368	WeChat	14.28.26.142	1	2	2	2	2	1	1	0	0	0	0	7	3	3	2	3	2	0	0	1	0	0	0	2	2	2	0	0	1	0	0	0	3	0	1	0	0	0	1	No interaction
369	WeChat	120.87.88.158	1	3	2	3	3	1	0	1	0	1	0	3	3	1	2	2	2	0	1	0	1	0	0	3	2	1	1	1	0	0	0	0	4	0	1	1	0	0	1	support
370	WeChat	117.182.203.199	1	4	2	3	2	1	0	0	1	0	0	2	2	2	1	3	2	0	0	1	0	0	0	3	2	2	0	1	0	0	0	0	3	0	1	0	0	0	1	(empty)
371	WeChat	120.34.247.137	1	2	2	3	2	1	1	0	1	1	0	3	3	3	1	3	3	0	1	1	0	1	0	2	2	1	1	1	1	0	0	0	1	1	1	1	1	0	2	(empty)
372	WeChat	183.250.184.47	2	2	2	3	2	2	1	0	1	0	0	3	6	4	1	2	2	1	0	1	0	0	0	2	1	1	0	1	1	0	0	0	1	1	1	0	0	0	1	(empty)
373	Submit via mobile	117.162.87.187	1	3	2	3	2	1	0	1	0	1	0	5	4	3	2	2	2	1	0	0	1	0	0	3	2	1	0	1	1	0	1	0	2	1	0	0	0	1	2	(empty)
374	WeChat	120.230.6.15	1	3	2	3	2	1	1	0	1	1	0	2	3	3	3	2	3	0	0	0	1	0	0	2	2	2	0	1	0	0	0	0	4	0	1	0	1	0	1	(empty)
375	WeChat	111.41.167.245	2	2	1	2	2	1	1	0	0	0	0	4	2	2	3	3	1	0	1	0	0	0	0	3	3	2	0	1	0	0	0	0	2	0	1	0	0	0	1	good
376	WeChat	112.38.51.255	1	3	2	2	3	2	1	0	0	0	0	5	6	2	2	3	2	0	0	0	1	1	0	2	2	2	0	1	0	0	0	0	2	0	1	0	0	0	1	satisfied
377	WeChat	124.160.214.50	1	2	3	1	1	1	1	1	1	0	0	1	1	1	2	4	1	0	1	0	1	1	0	2	1	2	1	0	1	1	0	0	3	0	1	1	1	0	1	nothing
378	WeChat	110.244.221.166	2	2	1	2	1	1	1	0	0	0	0	2	1	1	1	1	1	1	0	0	0	0	0	2	1	1	1	0	0	0	0	0	1	1	0	0	0	0	1	nothing
379	WeChat	113.116.149.122	1	2	2	4	1	1	1	0	0	0	0	6	7	3	1	2	1	1	0	1	1	0	1	2	1	1	0	1	1	0	1	0	4	1	1	1	0	0	1	nothing
380	WeChat	180.91.181.113	2	3	1	2	3	1	1	0	1	1	0	6	5	3	3	2	2	0	1	1	1	0	0	3	1	1	0	1	0	1	0	0	1	1	0	0	1	0	1	nothing
381	WeChat	182.99.16.6	1	3	2	2	2	1	0	0	1	0	0	3	3	2	1	2	2	0	1	0	0	1	0	3	1	1	1	1	0	1	0	0	1	1	0	1	0	0	1	nothing
382	WeChat	113.82.166.35	1	2	1	2	2	1	0	1	1	1	0	4	2	2	1	2	2	0	1	0	0	0	0	2	1	1	1	0	0	1	0	0	1	1	1	1	0	0	1	nothing
383	Submit via mobile	112.97.179.98	1	2	2	4	2	2	0	0	1	0	0	3	2	2	2	4	3	0	0	1	0	0	0	3	2	2	0	0	1	0	0	0	3	0	1	0	0	0	2	nothing
384	WeChat	117.155.69.208	1	3	3	2	3	1	0	0	1	0	1	5	5	4	2	3	3	0	0	1	1	0	0	3	3	2	0	0	1	1	0	0	3	1	1	0	0	0	1	nothing
385	Submit via mobile	120.239.143.3	1	2	2	2	1	1	0	1	0	0	0	2	2	4	3	2	2	0	0	1	0	0	0	3	2	2	0	1	0	0	0	0	2	1	0	0	1	0	2	nothing
386	WeChat	175.3.124.241	1	3	2	1	1	1	1	0	1	0	0	5	5	2	1	1	3	1	0	1	0	0	1	2	1	1	1	1	0	1	0	0	1	1	1	0	0	0	1	nothing
387	WeChat	113.100.166.164	1	2	2	1	1	1	1	0	0	0	0	1	1	1	1	1	1	1	0	0	0	0	0	2	1	1	1	0	0	0	0	0	1	1	1	1	0	0	1	Too few related medical equipment
388	WeChat	117.170.156.248	1	2	2	4	2	2	0	1	1	1	0	5	4	2	2	3	2	0	1	1	0	0	0	3	1	1	0	1	0	1	0	0	3	0	1	0	1	0	1	Keep going
389	WeChat	117.136.33.163	1	4	2	4	3	1	0	0	1	1	0	2	5	4	3	3	3	0	0	1	1	0	0	3	3	1	0	1	0	0	0	0	3	0	1	0	1	0	2	(empty)
390	WeChat	120.34.247.137	1	2	2	2	2	1	1	1	1	0	0	3	2	3	2	3	2	0	1	1	1	0	0	2	2	1	0	1	1	1	0	0	1	1	0	0	1	0	1	(empty)
391	WeChat	117.141.221.22	2	2	1	3	4	2	1	1	0	0	0	2	2	2	1	2	3	1	1	0	0	0	0	2	2	1	1	0	1	0	0	0	1	0	1	0	1	0	1	(empty)
392	WeChat	220.175.189.72	1	2	2	3	3	1	1	1	1	0	0	2	2	3	2	3	2	1	1	1	1	0	0	3	3	2	1	1	1	1	0	0	3	1	1	1	1	0	1	Work hard
393	WeChat	117.136.88.203	1	4	3	1	1	1	1	0	1	0	0	3	3	5	3	5	4	1	0	0	1	1	1	2	1	1	1	0	1	0	0	0	1	1	0	1	0	0	1	(empty)
394	WeChat	117.182.194.156	1	2	2	3	2	2	0	1	0	0	0	3	4	3	2	2	3	0	0	1	0	0	0	3	1	1	0	0	1	0	0	0	3	0	1	0	0	0	1	nothing
395	WeChat	36.113.96.223	1	1	1	2	3	1	0	1	0	0	0	2	4	2	2	2	3	0	1	0	0	0	0	3	2	2	0	1	0	0	0	0	2	0	1	0	0	0	1	(empty)
396	WeChat	112.38.51.255	1	3	1	2	3	1	0	1	0	0	0	6	4	2	2	2	3	0	0	1	0	0	0	2	2	1	0	1	0	0	0	0	2	0	0	0	1	0	1	satisfied
397	WeChat	120.239.143.3	1	3	2	2	2	1	0	0	1	0	0	2	6	4	2	2	2	0	0	1	0	0	0	2	3	1	0	0	1	0	0	0	2	0	1	0	0	0	2	(empty)
398	WeChat	116.10.7.125	2	3	2	1	3	1	0	0	1	0	0	4	3	2	1	2	2	1	1	1	1	1	1	2	2	2	1	1	1	0	0	0	3	0	1	1	1	1	1	(empty)
399	WeChat	183.198.117.232	2	3	2	3	2	1	0	1	1	0	0	4	6	3	2	3	2	0	0	0	0	1	0	2	2	1	0	1	0	1	0	0	2	0	1	0	1	0	1	(empty)
400	WeChat	42.49.21.150	1	2	1	1	2	2	1	0	0	0	0	2	2	2	2	2	2	0	1	0	0	0	0	1	2	3	0	1	0	0	0	0	2	1	0	0	0	0	2	(empty)
401	WeChat	183.95.42.32	1	2	2	3	3	1	0	0	1	0	0	2	4	1	1	1	2	1	0	0	1	0	0	2	2	1	0	0	0	1	0	0	2	0	1	0	0	0	1	(empty)
402	WeChat	27.187.0.145	1	2	2	3	3	2	0	0	0	1	0	4	3	3	2	3	3	0	0	1	0	0	0	3	2	2	0	1	0	0	0	0	3	0	1	0	0	0	2	(empty)
403	WeChat	111.14.54.226	1	3	2	3	3	1	0	0	1	0	0	4	5	3	1	2	2	0	0	1	1	1	0	2	1	1	1	1	0	1	0	0	1	1	1	0	0	0	1	(empty)
404	WeChat	183.40.13.217	1	2	2	2	2	2	0	1	1	0	0	3	3	3	2	3	2	0	1	1	1	0	0	2	1	1	1	1	1	0	0	0	1	1	1	1	0	0	1	(empty)
405	WeChat	183.160.48.114	1	3	2	2	2	1	0	0	1	0	0	2	3	2	2	3	2	0	0	1	1	0	0	2	2	1	0	1	0	0	0	0	2	1	1	0	0	0	1	(empty)
406	WeChat	171.41.22.118	1	3	3	2	3	1	1	0	1	0	0	5	7	4	1	2	3	0	0	1	1	0	0	4	1	1	0	1	0	1	0	0	3	0	0	1	0	0	1	(empty)
407	WeChat	113.64.112.87	1	2	2	3	2	1	0	1	0	1	0	4	5	4	3	1	2	0	1	0	1	0	0	2	1	1	0	0	1	1	0	0	2	1	0	0	0	0	1	Insufficient supervision
408	WeChat	101.29.119.64	1	1	2	2	2	1	0	1	0	1	0	4	3	4	1	3	3	0	0	1	0	0	0	4	2	2	0	0	1	0	0	0	2	0	0	1	0	0	1	nothing
409	WeChat	171.106.218.113	1	2	2	4	1	1	1	1	1	1	0	3	2	5	2	2	3	1	1	1	1	1	1	3	1	1	1	1	1	1	1	0	1	1	1	1	1	1	1	nothing
410	WeChat	112.19.189.175	1	2	2	1	1	1	1	1	1	0	0	2	1	3	3	3	2	0	1	0	1	0	1	2	1	1	0	1	0	1	0	0	1	1	1	1	0	0	1	nothing
411	WeChat	222.183.25.9	1	3	2	2	2	1	0	1	1	0	0	3	2	3	2	3	1	1	0	1	0	1	0	2	2	1	1	0	1	0	0	0	1	1	1	0	1	0	1	nothing
412	WeChat	14.222.195.93	2	2	2	1	2	1	1	1	0	0	0	2	3	1	3	2	2	0	0	0	1	0	0	1	1	1	0	1	0	1	0	0	1	1	0	0	0	0	1	Inadequate knowledge publicity
413	Submit via mobile	112.38.51.255	1	3	2	2	2	1	0	0	1	0	0	4	2	2	2	2	2	0	0	1	0	0	0	2	2	2	0	1	0	0	0	0	2	0	1	0	0	0	1	satisfied
414	WeChat	223.104.21.57	1	3	2	2	1	1	1	1	1	0	0	3	2	4	2	3	4	1	1	0	1	1	0	2	2	2	1	0	1	1	0	0	2	1	1	1	1	0	1	(empty)
415	WeChat	117.136.31.172	1	3	1	1	2	1	0	1	1	0	0	6	4	3	1	3	3	0	1	1	0	0	0	2	3	1	1	0	1	0	0	0	3	1	0	1	1	0	1	(empty)
416	WeChat	183.200.205.183	2	1	1	5	5	2	0	1	0	0	0	8	8	6	4	1	1	0	0	1	0	0	0	2	2	2	0	0	0	1	0	0	3	0	0	1	0	1	1	(empty)
417	WeChat	39.77.142.243	1	2	1	3	2	1	0	1	1	0	0	2	2	1	3	3	2	1	0	1	1	1	0	2	1	1	0	1	0	1	1	0	1	0	1	1	1	1	1	(empty)
418	WeChat	111.75.77.242	2	2	2	1	4	1	0	1	0	0	0	3	2	6	1	2	2	0	0	0	1	0	0	2	2	1	0	1	0	0	0	0	2	1	1	0	0	0	1	(empty)
419	WeChat	111.179.194.234	1	2	2	3	3	1	0	0	1	0	0	4	2	3	2	3	3	1	0	1	1	0	1	2	1	1	1	1	1	0	0	0	2	1	1	1	1	0	1	Insufficient management
420	Submit via mobile	124.160.214.50	1	2	3	3	3	1	1	0	1	0	0	5	4	4	3	2	2	0	1	0	1	0	0	3	2	3	0	1	0	1	0	0	4	0	1	0	0	0	1	nothing
421	WeChat	119.185.192.32	1	2	1	2	2	1	0	1	1	0	0	4	3	6	2	1	2	1	0	1	1	0	0	2	1	1	0	1	1	1	0	0	1	1	1	0	1	0	1	Very satisfied, thank you
422	WeChat	223.104.192.208	1	2	2	2	2	1	1	0	1	1	0	2	2	1	1	3	3	1	0	1	0	0	0	3	1	1	0	1	0	1	1	0	1	1	1	0	1	0	1	nothing
423	Submit via mobile	42.49.21.150	1	3	1	3	2	1	0	1	0	0	0	2	1	2	2	2	3	0	1	0	0	0	0	2	2	1	0	1	0	0	0	0	2	0	1	0	0	0	1	nothing
424	WeChat	113.82.239.199	2	2	1	3	3	1	1	0	1	1	0	4	2	1	2	3	3	0	1	1	0	1	0	3	2	2	0	1	0	1	1	0	4	0	1	1	1	0	1	nothing
425	WeChat	221.204.10.126	1	3	1	1	4	1	1	0	1	0	0	1	4	1	2	3	2	0	1	0	1	0	0	1	2	1	0	1	0	1	0	0	2	1	0	1	0	0	1	nothing
426	WeChat	183.199.251.232	1	1	3	2	3	2	0	0	0	0	1	4	7	1	3	3	2	0	0	0	1	0	0	3	2	2	0	1	0	0	0	0	3	0	1	0	0	0	1	nothing
427	WeChat	140.243.9.24	2	3	3	3	2	1	1	0	0	0	0	4	4	3	3	3	3	0	1	0	1	1	0	3	1	1	1	0	1	0	0	0	1	1	0	0	1	1	1	nothing
428	WeChat	113.101.19.12	1	2	2	1	2	1	1	1	0	0	0	2	2	4	1	1	1	0	1	1	0	0	0	1	1	1	1	1	0	0	0	0	1	1	1	0	0	0	1	nothing
429	WeChat	116.10.7.125	2	3	2	1	2	2	0	1	0	1	0	6	4	3	1	2	2	0	1	0	1	1	0	2	2	2	0	1	0	0	0	0	2	0	1	1	1	0	1	nothing
430	WeChat	117.148.78.242	1	4	2	1	1	1	0	0	1	0	0	1	2	5	1	2	2	1	0	0	0	0	1	3	1	1	1	0	0	1	1	0	1	1	1	0	1	0	1	Very satisfied, thank you
431	WeChat	223.104.178.110	1	2	2	1	1	1	0	0	1	0	0	3	2	5	1	2	4	1	0	0	1	1	1	3	1	1	1	0	0	1	0	0	1	1	1	1	1	1	1	nothing
432	WeChat	110.87.90.239	1	3	2	2	2	1	1	1	0	1	0	2	2	2	1	2	1	1	0	1	0	1	0	2	1	1	0	1	0	1	0	0	1	1	0	1	0	1	1	nothing
433	WeChat	45.116.153.175	1	4	2	3	1	1	0	0	1	0	0	3	2	2	1	1	4	1	1	1	1	1	1	2	1	1	1	1	1	1	1	0	1	1	1	1	1	1	1	Very satisfied
434	WeChat	113.82.145.33	1	3	3	3	3	1	0	0	1	1	0	1	2	3	3	2	2	1	0	1	1	0	0	2	2	1	0	1	0	1	1	0	3	1	1	0	1	0	1	I think it's all good
435	WeChat	103.43.192.114	1	3	2	2	2	1	0	1	1	0	0	3	2	3	2	3	1	0	1	1	0	0	0	2	3	1	0	1	1	0	0	0	2	0	1	1	0	0	1	nothing
436	WeChat	106.42.93.72	2	2	1	3	1	1	0	1	1	0	0	4	5	2	1	2	1	0	1	0	1	0	0	3	1	1	1	0	1	1	0	0	1	1	0	1	1	0	1	better and better
437	WeChat	39.171.160.85	1	2	2	3	3	1	1	0	0	1	0	1	1	3	3	2	2	0	0	1	0	0	0	3	2	2	1	0	0	0	0	0	1	1	0	0	0	0	1	nothing
438	WeChat	39.82.244.62	1	2	3	3	3	1	1	0	1	0	0	5	5	3	2	1	1	1	0	1	0	0	0	2	1	1	0	1	0	1	0	0	1	0	0	1	1	0	1	nothing
439	WeChat	42.89.53.71	1	3	2	2	3	1	1	1	1	0	0	4	3	4	3	2	4	1	0	0	0	0	1	2	2	2	1	1	1	0	0	0	1	1	1	1	0	0	1	nothing
440	WeChat	183.188.104.160	2	3	2	2	2	1	1	0	1	0	0	5	2	3	1	2	1	0	0	1	1	0	0	2	1	1	0	0	1	1	0	0	1	1	1	0	0	0	1	nothing
441	WeChat	223.104.14.98	1	3	1	1	2	1	1	1	1	0	0	5	5	2	2	2	4	0	1	1	0	1	0	2	1	1	1	0	1	1	0	0	1	1	1	0	0	0	1	nothing
442	WeChat	219.134.218.228	2	3	2	3	1	1	1	1	1	1	0	3	3	4	2	2	2	0	1	1	1	1	0	2	1	1	1	0	1	1	1	0	1	1	1	1	1	0	1	Very good. Keep working hard and do better
443	WeChat	112.10.162.141	1	3	2	4	2	1	1	1	1	0	0	2	1	1	1	1	1	1	1	1	0	0	0	1	1	1	1	1	1	0	0	0	1	1	1	1	0	0	1	(empty)
444	WeChat	14.24.28.142	2	2	2	2	2	1	0	1	1	1	0	2	2	1	1	1	1	0	1	0	0	0	0	1	2	1	1	1	0	1	0	0	2	1	1	1	1	0	1	(empty)
445	WeChat	223.104.250.48	1	2	2	3	1	1	0	1	0	1	0	5	3	3	2	1	3	0	1	0	1	0	0	2	1	1	0	1	0	1	0	0	1	1	1	1	0	0	1	(empty)
446	WeChat	120.229.253.90	1	1	2	1	2	1	1	0	0	0	0	1	2	1	2	1	2	0	0	0	0	1	0	2	1	1	1	0	0	0	0	0	1	0	1	0	0	0	1	(empty)
447	WeChat	223.104.94.251	2	2	2	2	1	1	1	0	1	0	0	3	3	2	1	2	2	1	1	1	0	1	0	2	2	2	1	1	1	1	1	0	2	1	1	1	1	0	1	(empty)
448	WeChat	117.136.87.56	2	2	2	4	4	1	0	0	1	0	0	3	5	1	3	2	3	0	1	1	0	0	0	3	2	2	0	0	0	0	1	0	1	1	1	0	1	0	1	(empty)
449	Submit via mobile	117.136.33.163	1	2	2	2	3	1	0	1	1	0	0	5	2	4	2	1	4	0	1	1	0	0	0	3	2	2	1	0	0	0	0	0	1	0	1	1	0	0	1	(empty)
450	WeChat	171.41.22.118	1	3	2	3	2	1	0	0	1	0	0	4	7	3	1	2	2	0	0	1	1	1	0	2	3	1	1	0	1	0	0	0	3	1	0	1	1	0	1	(empty)
451	WeChat	115.48.79.150	1	3	1	4	3	1	0	0	1	0	0	2	2	3	2	3	3	0	0	0	1	0	0	3	2	1	0	1	0	0	0	0	2	1	0	0	0	0	1	(empty)
452	WeChat	120.234.142.219	1	1	1	5	4	1	1	1	1	1	0	3	3	6	1	2	1	1	1	0	1	0	1	2	1	1	1	0	1	0	0	0	1	1	1	0	1	0	1	(empty)
453	WeChat	117.136.31.172	1	2	2	2	3	1	1	0	1	0	0	6	3	3	2	3	3	0	0	1	1	0	0	2	3	1	0	1	0	1	1	0	2	1	1	0	0	1	1	(empty)
454	WeChat	123.182.87.2	2	2	2	1	1	1	1	0	0	0	0	1	1	1	1	1	1	1	0	0	0	0	0	1	1	1	1	0	0	0	0	0	1	0	1	0	0	0	1	good
455	WeChat	117.136.40.120	2	2	1	1	4	1	0	1	1	1	0	3	3	4	3	2	2	1	0	1	1	0	0	2	1	1	1	1	1	0	0	0	1	1	1	1	0	0	1	No shortage
456	WeChat	36.34.140.26	1	2	2	3	3	1	0	1	0	0	0	5	4	5	2	3	2	1	0	0	0	0	1	2	1	1	0	1	0	0	0	0	1	1	1	1	0	0	1	nothing
457	WeChat	36.157.72.226	1	2	2	2	2	1	0	1	0	0	0	4	2	2	2	3	2	0	1	0	1	1	0	2	1	2	0	0	0	1	0	0	3	0	1	0	0	0	1	nothing
458	WeChat	118.114.159.76	2	2	1	1	1	1	0	0	1	0	0	1	1	1	1	1	1	1	0	1	0	1	0	1	1	1	1	1	1	1	0	0	1	1	1	1	1	1	1	nothing
459	WeChat	113.103.60.89	1	2	1	1	3	1	1	1	1	1	0	6	7	1	1	2	3	0	0	0	1	0	0	3	2	2	1	1	1	1	1	0	2	0	1	1	1	0	1	nothing
460	WeChat	111.42.140.48	2	3	2	2	2	1	1	0	1	0	0	2	3	2	1	1	2	1	0	1	1	0	0	1	1	1	1	0	0	1	0	0	1	1	0	1	0	1	1	Richer information
461	WeChat	117.136.26.2	1	3	2	2	4	1	0	0	1	0	0	3	3	2	2	3	2	1	1	1	0	0	0	2	1	1	0	1	1	0	0	0	3	1	1	0	0	0	1	nothing
462	WeChat	112.238.215.101	2	3	2	3	1	1	1	0	1	0	0	1	4	3	1	3	4	1	0	1	0	1	1	2	1	1	1	1	1	1	1	0	1	1	1	1	1	0	1	Very satisfied
463	WeChat	223.104.192.223	1	2	2	3	4	1	1	0	0	0	0	2	5	3	2	2	2	0	0	1	1	0	0	3	3	1	0	0	1	0	0	0	3	0	0	0	1	0	1	nothing
464	WeChat	120.216.171.25	2	3	1	5	5	1	0	0	1	0	0	3	7	2	2	1	1	1	1	1	0	0	0	1	2	1	1	1	1	1	1	0	1	1	1	1	1	0	1	nothing
465	WeChat	117.179.227.16	2	3	2	3	3	1	0	1	1	0	0	3	5	4	3	2	3	1	0	1	0	1	0	2	1	1	1	0	1	1	0	0	1	1	1	0	1	0	1	nothing
466	WeChat	183.39.166.78	1	2	1	1	1	1	1	1	1	1	0	2	2	1	1	5	4	1	1	1	1	1	1	4	1	1	1	1	1	1	1	0	1	1	1	1	1	1	1	nothing
467	WeChat	182.87.124.194	1	2	3	2	2	1	0	0	1	0	0	3	3	3	1	2	2	0	0	1	0	0	0	2	2	1	0	1	0	0	0	0	3	1	1	0	0	0	1	nothing
468	WeChat	27.38.29.48	1	1	2	5	2	1	0	1	1	0	0	1	4	1	1	2	1	1	0	0	0	0	0	2	2	3	0	1	0	0	0	0	1	1	1	0	1	0	1	nothing
469	WeChat	49.94.34.51	2	3	2	1	2	1	0	0	1	0	0	2	2	3	2	3	2	1	0	1	0	1	0	3	1	1	1	0	1	1	0	0	1	1	1	0	1	0	1	Update too fast
470	WeChat	117.136.12.105	1	2	3	4	1	1	1	0	0	0	0	5	3	5	2	2	2	0	0	0	1	0	0	2	1	1	1	0	0	0	0	0	1	1	0	1	0	0	1	nothing
471	WeChat	183.188.104.160	2	3	2	2	2	1	0	1	0	1	0	3	2	2	2	2	1	0	0	1	1	0	0	2	1	1	1	0	1	0	0	0	1	1	0	1	0	0	1	nothing
472	WeChat	117.150.163.13	1	2	2	3	2	1	0	1	1	0	0	6	3	2	2	3	2	0	1	0	1	0	0	3	1	1	0	1	1	0	1	0	4	1	0	1	1	0	1	nothing
473	WeChat	123.181.54.219	1	2	2	2	3	1	1	0	0	0	0	3	3	3	2	3	2	0	1	0	0	0	0	3	2	1	0	0	1	0	0	0	1	0	1	0	0	0	2	nothing
474	WeChat	120.229.253.72	1	1	2	1	2	1	1	1	0	0	0	2	4	4	2	2	2	0	1	0	0	0	0	2	1	1	0	0	1	0	0	0	2	1	0	0	0	0	1	nothing
475	WeChat	123.181.94.200	1	3	3	3	3	1	1	0	0	0	0	3	2	4	1	2	2	1	1	1	1	1	1	4	1	1	1	1	1	1	1	0	1	1	1	1	1	1	1	nothing
476	WeChat	103.27.26.189	1	3	2	1	1	2	0	1	0	0	0	2	6	2	2	1	1	1	0	1	0	0	0	1	2	2	0	0	1	0	0	0	2	1	0	0	0	0	1	nothing
477	Submit via mobile	120.227.163.212	2	3	2	2	2	1	1	1	1	0	0	4	3	2	1	2	3	0	0	1	0	1	0	2	2	2	0	0	0	1	0	0	2	1	1	1	0	0	1	Increase medical equipment
478	WeChat	183.200.205.183	2	1	1	5	4	2	0	0	1	0	0	8	8	6	4	4	2	0	1	0	1	0	0	4	3	2	0	0	1	0	1	0	2	0	0	1	0	0	1	nothing
479	WeChat	177.141.246.108	1	2	2	2	3	1	1	0	1	0	0	1	4	4	2	2	1	0	0	1	0	0	0	3	2	2	1	0	0	0	1	0	2	1	0	0	1	0	1	nothing
480	WeChat	171.216.250.194	1	2	2	2	2	1	0	1	0	0	0	2	2	3	2	3	2	0	0	0	1	0	0	2	2	2	0	0	1	1	0	0	1	0	1	0	1	0	1	nothing
481	Submit via mobile	223.104.192.223	1	3	1	3	2	1	1	0	0	0	0	6	5	4	3	1	3	0	0	1	0	0	0	3	1	2	0	1	0	0	0	0	3	0	1	0	0	0	1	nothing
482	WeChat	171.112.123.131	1	3	2	3	3	1	0	1	0	1	0	4	4	4	2	3	2	0	0	1	1	0	0	2	1	1	0	0	1	1	0	0	4	0	1	0	1	0	1	nothing
483	WeChat	111.32.97.181	1	5	2	1	3	1	1	1	1	1	0	1	1	5	1	2	2	1	0	1	0	1	1	3	1	1	1	1	1	1	1	0	1	1	1	1	1	0	1	nothing
484	WeChat	120.230.112.183	2	2	2	3	4	1	1	1	1	1	0	3	3	6	2	1	2	1	1	1	1	1	1	2	1	1	1	1	1	1	1	0	1	1	1	1	1	1	1	nothing
485	WeChat	111.75.77.242	2	4	2	3	1	2	0	0	1	1	0	4	3	2	2	2	3	0	1	0	0	0	0	3	2	1	1	0	0	0	0	0	1	1	0	0	0	0	1	nothing
486	WeChat	175.3.124.241	1	3	2	1	1	1	1	1	0	0	0	5	5	2	1	2	3	1	1	1	0	0	0	2	1	1	1	0	1	0	0	0	1	1	0	1	0	0	1	nothing
487	WeChat	222.32.93.171	2	4	2	3	1	1	1	1	1	1	0	1	2	4	1	3	3	0	1	1	0	1	0	3	1	1	1	1	1	0	0	0	1	1	0	1	1	0	1	Hope to provide more and better services
488	WeChat	27.187.0.145	1	3	2	3	1	2	0	0	1	0	0	4	5	3	2	2	4	1	0	1	0	0	0	2	1	1	1	0	0	1	0	0	1	1	0	1	0	0	1	nothing
489	WeChat	117.136.40.120	1	2	1	1	2	1	1	1	1	0	0	2	2	4	3	2	3	1	1	0	1	0	0	3	1	1	1	1	1	1	0	0	1	1	0	1	1	0	1	nothing
490	WeChat	43.250.200.90	1	1	2	1	3	1	1	0	0	0	0	2	3	5	3	3	3	0	1	0	0	0	0	3	1	3	1	0	0	0	0	0	3	1	0	0	0	0	1	nothing
491	Submit via mobile	113.100.166.164	1	2	2	1	1	1	1	0	0	0	0	1	1	1	1	1	1	1	0	0	0	0	0	1	1	1	1	0	0	0	0	0	1	1	1	1	0	0	1	Poor equipment
492	WeChat	125.44.77.243	2	2	1	1	3	1	1	0	0	1	0	5	4	4	2	3	3	0	1	0	1	0	0	2	3	2	0	1	0	1	0	0	2	0	1	0	1	0	1	nothing
493	WeChat	117.136.31.200	1	2	1	3	2	1	0	1	1	0	0	4	5	5	2	2	2	0	0	1	0	1	0	2	2	2	0	0	0	1	0	0	3	0	1	1	1	1	1	nothing
494	WeChat	117.136.12.17	1	2	1	2	3	1	0	1	0	0	0	3	3	4	2	4	3	0	1	0	1	0	0	2	1	2	0	1	0	0	0	0	1	0	1	0	0	0	1	nothing
495	Submit via mobile	120.227.163.212	1	2	2	4	2	1	1	1	0	0	0	4	5	4	3	4	4	0	0	0	1	1	0	3	2	2	0	0	1	1	0	0	1	0	1	1	0	0	1	Medical equipment
496	WeChat	112.49.241.36	1	2	2	1	2	1	1	0	0	0	0	2	3	3	2	2	2	0	0	1	0	0	0	2	2	2	0	1	0	0	0	0	2	0	1	0	0	0	1	Lack of professional knowledge
497	WeChat	117.170.156.248	1	2	2	3	2	1	0	0	1	0	0	5	3	4	2	2	3	0	1	0	1	0	0	3	3	2	0	0	0	1	0	0	2	0	0	1	0	1	1	Keep going
498	WeChat	117.150.145.246	2	2	2	1	2	1	0	0	1	0	0	3	3	2	1	2	2	0	1	0	0	0	0	2	2	2	0	1	0	0	0	0	2	0	1	0	0	0	1	(empty)
499	WeChat	110.53.7.248	1	2	2	1	2	1	1	1	1	1	0	1	1	1	1	1	1	1	0	0	0	0	0	1	1	1	1	1	0	0	0	0	1	1	1	1	1	1	1	nothing
500	WeChat	223.104.147.243	1	4	2	2	3	1	0	1	1	0	0	6	3	3	2	2	2	0	0	1	1	0	0	2	2	1	0	0	1	0	1	0	3	0	1	0	1	0	1	Very good
501	WeChat	223.104.178.110	1	3	3	1	3	1	1	0	0	0	0	1	1	5	1	4	4	1	0	1	1	1	1	4	1	1	1	1	1	1	1	0	1	1	1	1	1	1	1	nothing
502	WeChat	182.132.247.19	1	2	2	3	3	1	0	1	0	1	0	2	3	3	2	2	2	0	1	0	1	0	0	2	1	2	0	0	1	1	0	0	3	0	0	1	0	0	1	nothing
503	WeChat	221.204.10.126	1	3	2	2	2	1	0	1	1	0	0	3	2	3	2	2	2	0	1	0	1	1	0	2	3	1	0	1	0	0	0	0	2	1	0	1	1	0	1	nothing
504	WeChat	183.188.104.160	2	3	2	3	2	1	1	1	0	0	0	1	2	2	2	3	1	1	0	1	0	0	0	3	1	1	0	1	1	0	0	0	1	1	0	1	0	0	1	nothing
505	Submit via mobile	112.38.51.255	2	2	1	4	3	1	0	0	1	0	0	3	2	5	3	3	2	0	1	0	0	0	0	2	3	1	0	0	1	0	0	0	2	0	0	0	1	0	1	satisfied
506	WeChat	111.35.221.53	2	3	1	2	3	1	1	0	0	0	1	2	2	2	1	2	2	0	1	1	0	0	1	2	1	1	1	1	1	0	0	0	1	1	1	0	1	0	1	nothing
507	WeChat	223.104.176.173	1	2	1	2	3	1	0	0	1	0	0	2	3	2	2	2	2	0	0	1	0	0	0	2	2	1	0	1	0	0	0	0	1	0	1	0	1	0	1	nothing
508	WeChat	112.13.61.104	1	2	1	1	1	1	1	1	1	0	0	3	4	5	1	2	2	1	1	1	1	1	0	3	1	1	1	1	1	0	0	0	1	1	1	1	1	0	1	nothing
509	WeChat	14.28.26.142	1	2	2	1	3	1	0	0	1	0	0	1	3	1	1	5	4	1	0	1	0	1	0	4	1	1	0	1	1	0	0	0	1	1	1	1	1	1	1	I hope to see more experts and implement some activities in the future
510	WeChat	183.250.127.137	1	3	1	2	2	1	0	1	0	0	0	3	2	2	2	2	2	0	0	1	0	0	0	3	2	2	1	0	0	0	0	0	3	0	1	0	0	0	1	(empty)
511	WeChat	120.229.253.90	1	1	1	5	1	1	0	0	1	0	0	2	2	6	2	3	2	0	1	0	0	0	0	3	2	1	0	0	1	0	0	0	1	1	0	0	0	0	1	nothing
512	WeChat	106.42.93.72	1	2	1	3	1	1	0	1	0	1	0	4	5	2	1	2	2	1	0	1	0	0	0	3	1	1	1	1	0	0	1	0	1	1	1	0	0	0	1	nothing
513	WeChat	111.42.140.48	1	4	1	4	3	1	0	0	1	0	0	2	2	3	1	3	4	0	1	0	1	0	0	2	1	1	1	0	0	1	1	0	1	1	1	0	1	0	1	More details
514	WeChat	120.227.163.212	2	3	3	4	3	1	1	0	0	0	0	4	2	1	3	1	2	0	0	0	1	0	0	2	3	2	0	0	0	0	1	0	2	0	1	0	0	0	1	Medical equipment
515	WeChat	220.172.51.104	1	2	3	2	2	1	1	1	1	0	0	3	4	3	1	1	1	1	1	0	1	0	0	2	2	2	1	1	1	1	0	0	2	1	1	0	1	0	1	((empty)
516	WeChat	175.1.12.19	1	2	2	3	2	1	1	0	0	1	0	3	4	2	3	1	3	0	1	0	0	0	0	3	1	2	1	0	0	0	0	0	1	0	1	0	0	0	1	((empty)
517	WeChat	222.32.93.171	2	3	3	3	1	1	1	1	1	0	0	1	2	3	2	3	3	1	1	1	0	1	0	3	1	1	1	1	0	1	0	0	1	1	1	1	1	0	1	Hope to provide more and better services
518	WeChat	183.199.12.18	1	3	3	1	1	1	0	1	0	0	0	2	3	3	3	2	3	0	1	0	0	0	0	3	3	2	0	1	0	0	0	0	4	1	0	0	0	0	1	Service quality
519	WeChat	39.84.224.191	1	2	2	3	3	1	0	1	0	1	0	3	2	4	3	3	3	1	0	1	0	1	0	2	1	1	1	0	1	1	0	0	4	1	1	0	1	0	1	nothing
520	WeChat	60.255.173.171	2	3	2	1	1	1	1	0	0	0	0	2	2	4	1	2	3	0	0	1	1	0	0	1	1	1	1	0	1	0	0	0	1	1	0	1	0	0	1	nothing
521	WeChat	117.183.203.24	1	2	2	2	3	1	1	1	1	1	0	2	3	3	2	2	2	1	1	1	1	1	1	3	1	1	1	1	1	1	1	0	1	1	1	1	1	1	1	nothing
522	WeChat	60.211.234.156	1	3	2	1	2	1	0	1	1	0	0	4	4	3	1	2	2	0	1	0	1	1	0	4	2	1	1	0	1	1	0	0	1	1	1	1	0	0	1	nothing
523	WeChat	110.17.177.241	2	2	1	3	3	1	0	0	1	0	0	2	2	2	1	3	3	1	0	1	1	1	1	2	1	1	1	1	1	1	1	0	1	1	1	1	1	0	1	nothing
524	WeChat	182.116.163.222	1	2	2	3	2	1	0	1	0	1	0	6	5	3	2	4	3	0	0	0	1	0	0	3	3	2	0	0	1	0	0	0	4	0	0	1	0	0	1	nothing
525	WeChat	36.98.111.172	1	3	2	2	2	1	1	0	1	0	0	4	3	4	2	1	2	0	0	1	0	0	0	2	2	2	0	1	0	0	0	0	4	0	0	1	0	0	1	nothing
526	WeChat	113.214.216.99	1	3	1	3	2	1	0	1	0	0	0	3	5	3	1	2	1	1	0	0	0	0	0	2	2	2	0	1	0	0	0	0	3	0	0	0	1	0	1	nothing
527	WeChat	39.183.153.157	1	2	2	2	2	1	0	1	0	0	0	3	5	4	3	1	1	0	0	1	1	0	0	3	1	2	0	1	1	0	0	0	3	1	1	0	0	0	1	nothing
528	WeChat	117.136.79.146	1	3	2	2	1	1	1	1	0	0	0	3	4	2	1	1	1	0	1	1	0	0	0	2	1	1	0	1	0	1	0	0	1	1	1	0	0	0	1	nothing
529	WeChat	117.136.61.64	1	2	2	2	2	1	0	1	0	1	0	6	3	3	2	2	2	0	0	1	0	1	0	3	2	2	0	0	1	0	0	0	2	0	0	1	0	0	1	nothing
530	WeChat	117.93.63.248	2	2	1	4	4	2	0	0	0	1	0	3	5	1	1	1	1	1	0	1	0	0	1	2	1	1	1	1	1	0	0	0	1	1	1	1	1	0	1	nothing
531	WeChat	180.136.209.192	1	2	1	1	1	1	1	1	1	0	0	1	1	1	1	2	1	1	1	0	0	0	0	1	1	1	1	1	1	0	0	0	1	1	1	1	0	0	1	nothing
532	Submit via mobile	117.170.156.248	1	3	3	1	2	2	0	1	0	0	0	2	3	5	2	4	2	0	1	0	0	1	0	2	3	2	0	1	0	0	1	0	2	1	1	0	0	0	1	Keep going
533	WeChat	117.136.21.52	1	3	2	2	2	1	1	0	1	0	0	6	4	3	3	3	3	0	0	1	0	0	0	3	2	2	1	1	0	1	0	0	2	0	1	0	0	0	1	Need to strengthen
534	WeChat	125.75.145.105	2	2	1	2	4	2	0	0	0	0	1	2	2	6	1	2	2	0	1	0	0	0	0	2	1	1	0	1	0	0	0	0	1	0	1	0	0	0	1	better and better
535	WeChat	120.239.8.68	1	2	2	3	1	1	1	0	1	1	0	6	4	3	2	3	3	0	1	0	1	1	0	2	3	2	0	1	0	1	1	0	2	0	1	1	1	0	1	nothing
536	Submit via mobile	111.41.167.245	2	2	1	1	1	1	1	0	0	0	0	1	2	2	2	4	1	0	0	0	0	0	1	1	1	2	0	0	1	0	0	0	1	1	0	0	0	0	1	nothing
537	WeChat	183.188.233.14	1	2	2	1	1	1	1	0	1	0	0	2	3	2	1	2	2	0	1	0	1	1	0	2	1	1	1	0	1	1	0	0	2	0	1	1	1	0	1	Hope to improve the diagnosis and treatment
538	WeChat	183.202.190.51	1	3	2	3	2	1	0	1	0	1	0	2	2	4	1	4	2	0	1	1	0	1	0	2	1	1	1	0	1	0	1	0	1	1	0	1	0	1	1	nothing
539	WeChat	218.95.23.28	1	1	1	2	1	1	1	1	1	1	0	1	1	1	1	2	2	1	1	1	1	1	0	1	1	1	1	1	1	1	1	0	1	1	1	1	1	0	1	nothing
540	WeChat	36.157.245.119	1	2	2	2	3	1	1	1	0	1	0	3	3	4	1	2	2	0	1	1	1	0	0	2	1	1	0	1	1	1	0	0	1	1	1	0	1	0	1	nothing
541	WeChat	117.136.98.137	1	2	2	1	2	1	1	1	1	0	0	1	1	3	1	1	2	1	1	1	0	0	0	2	1	1	1	0	1	0	1	0	1	1	1	0	1	1	1	nothing
542	WeChat	120.235.161.213	2	2	2	2	2	1	1	1	1	0	0	3	2	2	3	3	3	0	0	1	1	0	0	2	2	2	0	0	1	0	0	0	1	1	1	0	1	0	1	Insufficient publicity
543	WeChat	120.230.199.110	1	2	1	1	1	1	1	0	0	1	0	1	1	1	1	1	1	0	1	0	0	0	0	2	2	2	0	0	1	0	0	0	3	1	0	0	1	0	1	nothing
544	Submit via mobile	113.100.166.164	1	2	2	1	1	1	1	0	0	0	0	1	1	1	1	1	1	1	0	0	0	0	0	1	1	1	1	0	0	0	0	0	1	1	1	1	0	0	1	nothing
545	WeChat	27.150.53.32	1	2	2	2	1	1	1	0	1	1	0	3	2	4	1	3	2	1	0	0	0	0	0	2	3	2	1	1	1	0	0	0	2	0	1	1	1	1	1	just so so
546	WeChat	117.136.33.102	2	3	2	1	3	1	1	1	1	1	0	3	3	5	3	3	4	1	1	1	1	1	1	3	1	1	1	1	1	1	1	0	1	1	1	1	1	1	1	nothing
547	WeChat	117.136.51.10	2	1	1	2	2	1	1	0	0	0	0	2	1	1	1	3	3	0	0	0	1	0	0	3	2	1	0	0	0	1	0	0	2	0	1	0	1	0	1	excellent
548	WeChat	222.220.6.40	1	2	2	3	2	1	1	0	1	0	0	3	3	3	2	3	2	1	0	0	1	1	0	3	1	1	1	0	1	1	0	0	1	1	0	1	0	1	1	The inspection is not strong enough
549	Submit via mobile	117.136.61.64	1	2	2	2	3	1	1	0	0	1	0	2	4	2	2	2	4	0	1	0	0	1	0	3	2	1	1	0	0	1	0	0	4	0	1	0	0	1	1	(empty)
550	WeChat	113.222.223.128	1	2	3	3	3	1	1	1	0	1	0	4	6	3	2	3	2	0	1	0	1	0	0	3	2	1	0	1	0	1	0	0	1	1	0	1	0	0	1	(empty)
551	WeChat	106.111.131.87	2	3	1	1	1	1	1	1	1	1	0	5	7	1	2	4	1	0	0	0	1	0	0	1	2	1	1	0	0	0	0	0	2	0	1	0	0	0	1	(empty)
552	WeChat	117.170.156.248	1	3	2	3	3	2	0	1	0	0	0	4	5	3	1	3	3	0	1	0	1	0	0	2	2	1	0	1	0	0	1	0	4	1	1	0	1	0	1	Keep going
553	WeChat	223.91.38.176	1	2	3	1	1	1	1	0	1	0	0	1	2	3	1	1	1	1	0	0	0	0	0	1	1	1	1	0	1	0	0	0	1	1	0	1	0	0	1	very good
554	WeChat	1.188.242.139	2	3	2	3	2	1	1	0	1	1	0	3	4	2	3	2	2	0	1	1	0	1	0	2	1	1	1	0	1	0	1	0	1	1	0	1	1	0	1	very good
555	WeChat	113.138.16.217	1	3	2	4	4	2	0	0	1	0	0	3	2	3	3	4	3	0	0	0	1	0	0	2	2	2	0	0	1	0	0	0	3	0	1	0	0	0	1	nothing
556	WeChat	123.138.113.61	1	3	2	3	2	1	1	0	1	1	0	5	4	3	1	3	1	0	1	1	0	1	0	3	1	1	1	1	1	0	0	0	1	0	1	1	1	0	1	satisfied
557	WeChat	175.1.12.19	1	3	2	3	3	1	1	0	0	1	0	3	2	2	2	2	2	0	0	1	0	0	0	3	2	1	0	0	1	0	0	0	1	1	1	0	0	0	1	(empty)
558	WeChat	211.97.129.235	1	2	2	2	2	1	0	0	1	0	0	1	1	1	3	5	2	0	0	1	0	0	0	2	2	1	0	1	0	0	0	0	3	1	0	0	0	0	1	(empty)
559	WeChat	117.59.90.173	1	2	2	2	2	2	0	1	0	1	0	1	1	1	1	2	3	0	1	1	1	0	0	2	1	3	0	0	1	0	1	0	4	0	1	0	1	0	1	(empty)
560	WeChat	113.118.18.13	1	2	2	2	1	1	0	1	1	0	0	4	4	2	2	2	1	0	0	0	1	0	0	2	2	1	1	0	0	0	0	0	3	0	1	0	0	0	1	(empty)
561	WeChat	120.239.8.68	1	2	2	2	1	1	0	1	1	1	0	5	3	3	2	2	3	0	1	1	0	1	0	2	3	1	0	1	1	0	0	0	3	0	1	1	1	0	1	fighting
562	WeChat	220.172.51.104	1	2	1	2	1	1	1	0	1	0	0	3	3	4	1	1	2	0	1	1	0	0	0	2	2	2	1	0	1	0	1	0	3	1	1	1	0	0	1	(empty)
563	WeChat	111.18.57.90	2	3	2	4	1	1	0	1	0	0	0	2	3	4	2	3	2	0	0	1	0	1	0	2	1	1	1	0	0	1	1	0	1	1	0	1	1	0	1	(empty)
564	WeChat	223.104.14.98	1	4	2	3	3	1	1	1	1	0	0	3	6	5	1	3	1	1	1	1	0	0	0	2	1	1	1	0	1	1	0	0	1	1	1	1	1	0	1	(empty)
565	WeChat	120.232.182.134	1	3	2	2	3	2	0	1	0	1	0	6	4	4	2	3	1	1	1	1	0	1	0	2	2	2	1	0	1	0	1	0	3	0	1	0	1	0	2	(empty)
566	WeChat	121.30.111.196	1	1	1	1	1	1	1	0	0	0	0	1	1	1	1	1	1	1	0	0	0	0	0	1	1	1	1	0	0	0	0	0	1	1	0	0	0	0	1	(empty)
567	WeChat	27.216.99.206	2	3	2	2	2	1	1	1	1	1	0	2	2	3	2	3	2	1	1	1	1	1	1	3	1	1	1	1	1	1	1	0	1	1	1	1	1	1	1	(empty)
568	Submit via mobile	183.202.190.51	1	2	2	3	3	1	1	0	1	0	0	2	2	4	1	3	3	0	0	1	1	1	0	2	1	1	1	0	1	0	1	0	1	1	1	0	1	0	1	(empty)
569	WeChat	117.136.21.52	1	1	2	3	3	2	0	1	0	0	0	2	2	2	3	2	2	0	0	0	1	0	0	3	2	2	0	1	0	1	1	0	2	0	1	0	1	1	1	(empty)
570	WeChat	183.217.98.114	1	2	2	3	2	1	1	0	1	1	0	5	2	3	2	4	3	0	1	0	1	1	0	2	3	2	0	1	0	1	1	0	4	1	1	0	0	0	1	Come on
571	WeChat	103.57.12.184	2	4	2	2	3	1	1	1	1	1	0	1	1	2	1	4	4	1	0	0	1	1	1	2	1	1	1	1	1	1	1	0	1	1	1	1	1	0	1	nothing
572	WeChat	36.157.139.27	2	2	1	2	2	1	0	1	0	0	0	4	4	3	2	2	2	0	0	1	1	0	0	2	1	1	1	1	0	1	0	0	1	1	0	1	0	0	1	nothing
573	WeChat	182.35.16.5	2	3	1	3	3	1	0	0	1	0	0	4	6	5	1	3	2	1	0	0	0	1	1	3	1	1	1	0	1	0	1	0	1	1	1	1	1	0	1	nothing
574	WeChat	124.72.167.58	2	2	2	1	2	1	1	0	1	0	0	2	3	2	1	2	2	1	1	1	1	1	1	2	1	1	1	1	1	1	1	0	1	1	1	1	1	1	1	nothing
575	WeChat	183.95.251.71	1	3	3	1	1	1	1	1	0	1	0	2	6	5	2	2	4	1	0	1	1	0	0	2	1	1	1	0	1	1	0	0	1	1	0	1	1	0	1	Active participation and feedback.
576	WeChat	120.239.9.37	1	2	1	2	3	1	0	1	1	0	0	6	3	2	2	2	2	0	1	0	1	1	0	4	2	1	0	1	0	1	0	0	1	1	0	1	0	0	1	(empty)
577	WeChat	223.104.15.93	1	3	1	3	3	2	0	1	1	0	0	4	4	3	2	3	2	0	1	0	1	0	0	3	2	2	0	0	1	0	0	0	1	0	1	1	0	0	1	(empty)
578	WeChat	175.1.12.19	1	2	2	2	2	1	1	0	0	0	0	3	1	1	2	3	2	0	1	0	0	0	0	2	2	2	1	0	0	0	0	0	2	1	0	0	0	0	1	(empty)
579	WeChat	223.104.147.152	1	2	2	2	2	1	1	0	1	0	0	4	3	4	2	1	2	0	1	0	1	0	0	2	2	2	0	1	0	0	0	0	3	1	0	0	1	0	1	(empty)
580	WeChat	112.246.122.247	2	3	2	1	3	1	1	0	1	0	0	1	3	3	1	2	2	1	0	0	0	1	1	3	1	1	1	1	0	1	1	0	1	1	1	1	1	0	1	(empty)
581	WeChat	113.138.16.217	1	3	2	3	3	1	0	0	1	0	0	3	3	3	2	4	3	0	0	0	0	1	0	2	2	2	0	0	0	1	0	0	3	0	1	0	0	0	1	(empty)
582	WeChat	117.152.210.123	1	4	1	2	2	1	0	0	0	1	0	3	5	2	1	1	1	1	1	0	1	0	1	2	2	1	1	0	0	0	0	0	1	0	1	0	0	0	1	The content needs to be rich
583	WeChat	120.235.127.140	1	2	1	2	2	1	0	0	1	0	0	3	3	4	1	3	2	0	1	0	0	1	0	2	1	1	0	1	1	0	0	0	2	0	1	0	1	0	1	Very satisfied
584	WeChat	14.25.128.169	1	3	2	1	2	1	1	0	0	0	0	2	3	3	1	2	2	0	0	1	0	0	0	2	1	1	0	1	1	0	0	0	1	1	0	1	1	0	1	nothing
585	WeChat	111.42.140.48	1	3	2	3	3	1	1	0	1	0	0	3	2	2	1	4	2	0	0	1	0	1	0	2	1	1	1	0	1	0	1	0	1	1	1	0	0	0	1	Richer information
586	WeChat	183.217.98.114	1	2	3	3	3	1	1	1	1	1	0	6	5	3	3	4	2	0	1	0	1	1	0	4	2	1	1	1	1	0	0	0	2	1	1	1	0	0	1	nothing
587	Submit via mobile	111.18.57.90	2	2	1	2	2	2	0	0	1	0	0	1	3	3	3	4	4	0	0	0	0	1	0	3	3	3	0	0	0	0	1	0	5	0	0	0	1	0	1	nothing
588	WeChat	183.197.116.77	1	3	2	3	3	1	0	1	0	0	0	3	4	3	2	3	4	1	0	0	0	1	0	3	1	1	1	0	0	0	0	0	1	0	1	0	1	0	1	nothing
589	WeChat	223.104.197.207	2	2	3	2	3	1	0	1	1	1	0	4	2	5	2	3	3	0	0	1	1	0	1	3	2	1	1	1	1	0	0	0	4	1	1	1	0	0	1	nothing
590	WeChat	111.59.191.3	2	2	2	1	2	1	1	1	1	1	0	2	3	3	1	2	3	1	1	1	1	1	1	3	1	1	1	1	1	1	1	0	1	1	1	1	1	0	1	Future expectation
591	WeChat	110.17.177.241	1	3	2	1	3	1	0	0	1	0	0	1	1	3	1	4	4	1	0	1	1	1	1	4	1	1	1	1	1	1	1	0	1	1	1	1	1	0	1	nothing
592	Submit via mobile	117.136.79.146	1	3	1	1	1	1	1	0	1	0	0	1	1	1	1	1	1	1	1	0	0	0	0	2	1	1	1	0	1	0	0	0	1	1	1	0	0	0	1	nothing
593	Submit via mobile	1.188.242.139	2	3	1	3	2	1	0	1	1	1	0	3	4	2	2	3	2	0	1	1	0	1	0	2	1	1	0	1	1	0	1	0	1	1	1	0	1	0	1	nothing
594	WeChat	119.186.179.184	2	2	1	1	5	2	0	1	1	0	0	2	2	1	2	3	2	0	0	0	1	0	0	3	2	1	1	0	0	0	0	0	1	1	1	1	1	0	1	nothing
595	Submit via mobile	113.138.16.217	1	3	3	3	2	1	1	0	0	0	0	2	3	3	2	3	2	0	1	0	0	0	0	2	2	1	0	1	0	0	0	0	1	1	0	0	0	0	1	nothing
596	WeChat	14.121.247.6	1	3	1	3	1	1	0	1	0	1	0	3	5	1	2	3	3	0	0	1	0	0	0	3	3	2	0	0	0	0	1	0	2	0	0	0	1	0	1	nothing
597	WeChat	117.136.31.172	1	3	1	3	3	1	1	1	1	0	0	4	5	2	1	2	2	0	0	1	1	0	0	2	3	1	0	0	1	1	1	0	3	1	1	1	0	0	1	nothing
598	WeChat	175.1.12.19	1	2	2	3	3	1	0	0	1	0	0	3	2	2	2	2	3	0	1	0	0	0	0	3	2	1	0	0	1	0	0	0	2	0	1	0	0	0	1	nothing
599	WeChat	223.104.13.174	1	3	2	4	3	1	1	1	0	0	0	3	1	3	2	2	1	0	1	1	0	0	0	2	1	1	1	1	0	0	0	0	1	1	1	1	0	0	1	nothing
600	Submit via mobile	218.95.23.28	1	1	1	1	1	1	1	1	1	1	0	1	1	1	1	3	2	1	1	1	1	1	1	2	1	2	1	1	1	1	1	0	1	1	1	1	1	1	1	nothing
601	WeChat	125.210.251.153	1	2	3	3	3	1	1	0	0	0	0	2	2	2	3	3	2	0	0	1	0	0	0	3	2	2	0	0	1	0	0	0	1	0	1	0	0	0	1	nothing
602	WeChat	124.72.167.58	2	3	1	1	1	1	0	0	1	0	0	2	1	3	1	3	1	1	1	1	1	1	1	3	1	1	1	1	1	1	1	0	1	1	1	1	1	1	1	nothing
603	Submit via mobile	211.97.129.235	1	2	2	3	3	1	1	0	0	0	0	2	2	2	3	3	2	0	1	0	0	0	0	2	2	2	0	1	0	0	0	0	2	0	1	0	0	0	1	nothing
604	WeChat	60.12.214.28	1	3	3	1	3	1	1	0	0	0	1	2	7	3	1	2	2	1	0	1	0	1	0	2	2	2	1	0	1	0	0	0	2	1	1	0	0	0	1	Uneven information quality
605	WeChat	118.77.132.243	2	3	2	1	4	2	1	1	1	1	0	2	1	6	1	2	2	1	1	1	1	0	0	2	1	1	1	1	1	1	1	0	1	1	1	1	0	0	1	nothing
606	WeChat	183.197.62.195	1	3	1	3	3	1	0	0	1	0	0	2	5	4	1	2	2	1	0	1	0	1	1	2	2	1	1	1	1	1	1	0	2	0	1	1	1	0	1	(empty)
607	WeChat	223.77.21.243	1	2	2	3	3	1	1	1	1	0	0	2	2	3	2	2	2	0	0	1	0	0	0	3	3	2	0	1	0	0	0	0	3	0	0	0	1	0	1	Poor service attitude
608	WeChat	112.97.212.9	1	2	2	3	2	1	0	1	0	0	0	1	2	2	2	2	2	0	1	0	0	0	0	2	2	2	1	0	0	0	0	0	1	1	0	0	0	0	1	keep trying
609	WeChat	14.24.39.240	1	3	3	3	1	1	0	1	0	1	0	2	2	3	3	2	3	0	0	1	0	0	0	2	2	2	0	0	1	0	0	0	3	0	1	0	0	0	1	nothing
610	WeChat	1.199.126.42	1	1	1	1	1	1	0	1	0	0	0	1	8	1	1	1	3	0	1	0	0	0	0	2	3	2	1	1	1	1	0	0	3	0	0	1	0	0	1	nothing
611	WeChat	221.178.127.184	1	3	3	2	3	1	1	1	1	0	0	5	4	4	1	4	2	0	1	1	1	0	0	2	1	1	1	1	1	1	0	0	1	1	1	1	1	0	1	nothing
612	WeChat	120.230.112.183	2	2	3	4	3	1	1	1	1	1	0	2	1	5	1	4	4	1	1	1	1	1	1	4	1	1	1	1	1	1	1	0	1	1	1	1	1	1	1	nothing
613	WeChat	14.25.128.169	1	3	2	2	2	1	0	1	0	0	0	4	4	5	2	2	3	0	0	0	1	0	0	2	2	1	0	1	1	0	0	0	1	0	0	1	0	0	1	nothing
614	WeChat	175.188.26.204	2	3	1	2	2	1	1	0	1	0	0	2	2	2	1	3	2	0	0	1	0	0	0	2	1	1	0	1	0	1	0	0	2	0	1	1	0	0	1	nothing
615	WeChat	120.230.199.110	2	2	2	3	4	1	0	0	1	0	0	3	2	1	1	3	2	0	1	0	1	0	0	2	1	1	0	0	1	0	0	0	2	0	1	1	0	1	1	It doesn't make any sense
616	Submit via mobile	117.136.31.172	1	4	2	4	2	1	0	0	1	0	0	2	3	2	1	2	2	0	1	0	1	0	0	2	3	1	1	0	1	1	0	0	1	1	1	0	0	1	1	(empty)
617	WeChat	14.24.28.142	2	2	2	2	1	1	1	0	1	0	0	4	1	1	1	1	3	0	1	0	1	1	0	1	2	1	1	0	1	1	0	1	2	1	0	0	1	0	1	(empty)
618	WeChat	106.118.4.63	1	1	1	2	1	1	1	0	0	1	0	3	3	2	3	2	1	1	0	0	0	0	0	3	1	1	1	0	0	0	0	0	1	1	1	0	0	0	1	(empty)
619	Submit via mobile	1.188.242.139	1	3	2	3	2	1	1	0	1	1	0	4	5	2	2	2	4	0	1	1	0	1	0	3	1	1	0	1	1	0	1	0	1	0	1	1	1	0	1	(empty)
620	WeChat	119.186.179.184	1	1	1	1	1	1	1	0	0	0	0	1	1	1	1	2	1	1	0	0	0	0	0	1	2	1	1	1	1	1	1	0	1	1	1	1	1	0	1	(empty)
621	Submit via mobile	223.104.197.207	2	3	1	3	3	1	0	1	1	0	0	3	4	1	1	1	2	1	1	1	0	0	0	3	2	3	0	0	1	1	0	0	1	1	1	0	0	0	1	(empty)
622	WeChat	117.136.71.170	2	3	3	3	2	1	0	1	1	1	0	6	4	2	1	5	2	1	0	1	1	1	0	1	1	1	1	0	1	1	0	0	1	1	1	0	1	0	1	Unclear expression
623	WeChat	58.214.79.244	2	3	2	3	2	1	0	1	0	0	0	4	3	2	2	3	3	1	0	0	0	0	1	2	1	1	1	0	1	0	0	0	3	0	1	0	1	0	1	Unreasonable page classification
624	WeChat	117.24.237.50	1	2	1	3	2	1	1	1	1	0	0	8	8	1	1	1	1	1	0	1	0	0	0	2	1	1	1	0	1	0	0	0	1	1	1	1	1	0	1	good
625	WeChat	222.83.238.204	2	3	2	5	2	2	0	1	0	0	0	5	4	4	2	2	2	0	1	1	1	0	0	1	2	2	1	1	1	0	0	0	2	1	1	0	1	0	1	(empty)
626	WeChat	1.68.55.75	2	3	1	1	3	1	0	1	0	0	0	1	1	2	2	3	2	0	1	0	1	0	0	2	1	2	1	1	1	0	0	0	2	1	1	1	0	0	1	(empty)
627	Submit via mobile	218.95.23.28	1	2	2	2	1	1	1	0	1	1	0	2	4	2	2	2	1	1	1	1	1	1	1	1	2	1	1	1	1	1	1	0	3	1	1	1	1	1	1	(empty)
628	Submit via mobile	223.77.21.243	2	3	2	3	3	2	0	0	1	0	0	4	3	4	3	2	3	0	1	0	0	0	0	3	3	3	0	1	0	0	0	0	4	0	0	1	0	0	1	(empty)
629	WeChat	117.167.37.121	1	2	2	2	1	1	1	0	1	0	0	3	5	3	1	2	4	1	0	1	0	1	1	2	1	1	1	0	1	1	1	0	1	1	1	1	0	0	1	(empty)
630	Submit via mobile	113.100.60.253	1	2	1	1	1	1	0	1	1	1	0	2	3	1	1	2	1	1	1	0	0	0	0	2	2	2	0	1	0	0	0	0	2	1	1	0	1	0	1	nothing
631	WeChat	124.165.129.114	2	3	1	3	2	1	1	1	1	0	0	2	2	2	2	1	1	1	1	1	0	0	0	3	1	1	1	1	1	1	0	0	2	1	1	0	0	0	1	Few medical staff
632	WeChat	115.57.150.178	1	3	2	2	3	1	0	0	1	0	0	2	3	2	1	2	2	0	0	1	0	0	0	3	2	2	1	0	0	0	0	0	4	1	0	0	0	0	1	nothing
633	WeChat	111.35.234.199	2	3	2	1	1	1	0	0	1	0	0	2	3	3	1	3	4	0	1	0	1	1	0	4	1	1	1	0	1	0	0	0	1	1	0	0	1	0	1	nothing
634	WeChat	112.23.205.69	2	2	1	1	1	1	0	1	0	0	0	1	1	1	1	1	1	1	0	0	0	0	0	1	1	1	1	0	0	0	0	0	1	1	0	0	0	0	1	nothing
635	WeChat	124.230.43.172	2	3	2	1	3	1	0	0	1	0	0	3	3	3	1	3	4	1	0	0	0	1	1	3	1	1	1	0	0	1	0	0	1	1	1	1	0	0	1	nothing
636	WeChat	117.179.145.65	2	3	1	1	3	1	1	0	0	0	0	5	8	3	1	2	3	1	0	0	0	0	1	2	1	1	1	0	0	0	0	0	1	1	1	0	1	0	1	nothing
637	WeChat	125.37.82.100	2	4	2	5	5	1	1	1	1	1	0	1	4	3	3	4	3	0	1	1	1	1	0	1	2	1	0	0	1	0	0	0	2	1	1	1	1	1	2	nothing
638	WeChat	113.100.60.253	1	2	1	3	2	1	1	0	1	0	0	4	4	2	3	1	1	1	0	0	0	0	0	1	1	1	1	0	0	0	0	0	1	1	0	0	0	0	1	nothing
639	WeChat	223.77.21.243	2	1	3	4	4	1	1	0	1	0	0	2	3	2	1	4	2	0	1	0	0	0	0	3	1	2	0	1	0	0	0	0	1	1	0	0	0	0	2	Not good
640	WeChat	183.253.69.206	2	3	3	4	3	1	1	0	0	0	0	1	1	1	3	2	3	0	1	0	0	0	0	2	2	1	0	1	0	0	0	0	3	0	1	0	0	0	1	nothing
641	WeChat	117.93.63.248	2	2	2	2	1	1	1	0	0	0	0	1	1	1	1	1	1	1	1	1	1	1	1	2	2	1	1	1	1	1	1	0	1	1	0	0	0	0	1	nothing
642	WeChat	43.225.208.236	2	3	2	5	5	2	0	0	0	0	1	7	7	6	1	1	1	1	1	1	1	1	1	2	1	1	1	1	1	1	1	0	1	1	1	1	1	1	1	keep trying
643	WeChat	113.88.209.71	1	1	3	1	2	1	1	1	1	1	0	2	2	2	2	2	1	1	1	1	1	0	0	1	1	1	1	1	1	1	0	0	3	1	1	1	0	0	1	nothing
644	Submit via mobile	112.23.205.69	1	4	3	1	2	1	1	0	0	0	0	7	6	4	2	4	2	0	0	0	1	0	0	2	3	3	0	0	1	0	0	0	3	0	1	0	0	0	1	(empty)
645	Submit via mobile	60.12.214.28	1	3	3	1	3	1	1	0	0	0	1	2	7	3	1	2	2	1	0	1	0	1	0	2	2	2	1	0	1	0	0	0	2	1	1	0	0	0	1	The quality of information is uneven, and the requirements for article release and review are improved
646	Submit via mobile	115.57.150.178	1	4	3	4	4	2	0	1	0	0	0	6	3	2	3	2	4	0	0	1	0	0	0	2	3	2	0	1	0	0	0	0	2	0	1	0	0	0	2	(empty)
647	WeChat	110.229.108.115	2	3	2	1	3	1	0	1	1	0	0	1	2	3	2	2	3	1	0	0	0	0	1	3	3	1	1	0	1	0	0	0	1	0	1	1	0	1	1	(empty)
648	WeChat	101.22.184.197	2	2	2	4	3	2	0	1	1	0	0	2	3	3	2	3	2	0	0	1	0	1	0	2	2	1	0	1	0	0	0	0	2	0	1	0	1	0	1	(empty)
649	WeChat	125.37.82.100	1	4	2	3	3	2	1	1	1	1	0	4	3	2	2	2	1	1	1	1	1	1	0	1	2	3	1	1	1	1	0	0	2	1	1	1	1	1	1	(empty)
650	WeChat	223.104.186.118	2	3	1	4	4	2	0	0	0	0	1	1	8	6	4	1	1	1	1	0	0	0	0	1	1	1	1	1	0	0	0	0	4	0	1	0	0	0	1	nothing
651	WeChat	120.231.205.253	2	3	2	1	1	1	0	0	1	0	0	2	3	3	2	2	2	1	1	1	0	1	0	3	1	1	1	0	1	0	1	0	1	1	1	1	1	0	1	Very good. Do more publicity to let more people know and participate
652	WeChat	113.100.166.164	1	2	2	1	1	1	1	0	0	0	0	1	1	1	1	2	1	0	1	0	0	0	0	1	1	1	1	0	0	0	0	0	1	1	0	0	0	0	1	Very good
653	WeChat	117.152.210.123	1	3	2	2	1	1	0	0	1	0	0	3	4	3	1	2	1	1	1	0	0	0	0	2	2	1	1	0	0	0	0	0	1	1	0	0	1	0	1	Content to be enriched
654	WeChat	112.97.241.73	1	2	2	4	2	1	0	0	1	0	0	5	5	4	2	3	1	0	0	0	1	0	0	2	2	1	0	1	0	0	0	0	2	0	0	1	0	0	1	(empty)
655	Submit via mobile	113.100.60.253	1	2	1	4	4	2	0	0	0	0	1	8	8	6	4	1	1	1	1	1	0	0	0	1	3	2	1	1	0	1	0	0	5	1	1	0	0	0	1	(empty)
656	WeChat	36.157.95.31	1	3	1	4	2	1	0	0	0	0	1	1	1	6	2	1	1	1	1	0	1	1	0	1	1	1	1	0	0	0	0	0	1	1	1	0	1	0	1	(empty)
657	WeChat	39.187.106.176	2	3	1	1	4	1	0	0	1	0	0	1	2	4	3	1	4	1	0	0	0	0	1	2	1	1	1	0	1	0	0	0	1	1	0	0	1	0	1	Already very good
658	WeChat	60.23.104.21	2	4	2	1	2	2	1	1	1	0	0	3	5	3	3	1	2	1	1	1	1	1	1	2	2	2	0	0	1	1	1	0	1	1	0	1	1	1	1	Not so human
659	WeChat	120.216.171.25	1	2	2	3	2	2	0	0	0	0	1	2	8	2	1	1	1	1	1	1	1	0	1	2	1	1	1	1	1	1	1	1	1	1	1	1	1	0	1	nothing
660	WeChat	120.204.162.234	2	2	2	3	2	1	0	0	0	1	0	3	4	2	2	3	4	1	0	1	0	1	1	3	1	1	1	0	1	0	1	0	1	1	1	0	1	0	1	nothing
661	WeChat	27.201.107.171	1	4	1	2	2	1	1	1	0	0	0	4	3	2	2	2	2	0	1	0	1	0	0	2	1	1	1	1	1	1	1	0	1	1	1	1	1	1	1	nothing
662	WeChat	113.57.250.17	2	3	3	3	4	2	1	1	1	0	0	3	3	3	2	3	3	1	1	1	0	0	0	3	2	3	0	0	1	1	1	0	2	0	1	1	1	0	1	nothing
663	WeChat	111.182.125.133	1	3	2	1	3	1	1	1	1	0	0	1	5	3	1	5	4	1	1	1	1	1	1	3	1	1	1	1	1	1	1	0	1	1	1	1	1	0	1	nothing
664	WeChat	153.118.36.151	1	3	2	2	2	1	0	0	1	0	0	3	3	4	1	2	2	1	1	1	1	0	0	3	1	1	1	1	1	1	0	0	1	0	1	1	0	1	1	nothing
665	WeChat	110.248.87.142	1	3	2	1	1	1	1	0	1	1	0	2	5	2	1	3	4	0	1	1	1	1	0	3	1	1	0	1	1	1	0	0	1	1	1	1	1	0	1	nothing
666	WeChat	113.79.161.69	2	3	1	1	4	2	0	0	0	0	1	2	1	6	1	2	2	1	0	0	0	0	0	2	1	1	0	1	0	0	0	0	1	0	1	0	0	0	1	nothing
667	WeChat	125.37.82.100	1	1	2	3	2	2	1	1	1	1	0	5	3	3	1	2	2	1	1	1	1	1	0	2	1	1	1	1	1	1	1	0	1	1	1	1	0	1	1	nothing
668	WeChat	117.179.145.65	2	2	2	2	1	1	1	0	1	0	0	4	8	3	1	3	2	1	0	0	0	0	1	3	1	1	1	0	0	1	0	0	1	1	1	0	1	0	1	nothing
669	WeChat	36.148.94.66	2	3	2	3	3	1	1	0	1	0	0	4	3	3	2	2	3	1	1	0	1	1	0	3	3	1	1	1	0	1	1	0	1	0	0	0	1	0	1	nothing
670	WeChat	183.31.12.118	2	2	2	2	3	2	0	1	0	0	0	2	2	5	2	3	2	0	1	0	0	0	0	1	1	3	0	0	1	0	0	0	1	0	0	1	0	0	1	nothing
671	WeChat	223.104.169.172	2	3	2	2	2	1	1	1	0	1	0	2	2	2	2	2	2	0	1	0	1	1	0	2	2	1	1	0	1	1	0	0	1	1	0	1	1	0	1	nothing
672	WeChat	117.136.91.235	2	3	2	1	1	1	0	0	1	0	0	3	4	2	1	2	2	1	0	0	0	1	0	2	1	1	1	1	1	1	1	0	1	1	1	1	1	0	1	nothing
673	WeChat	223.11.132.187	2	4	1	1	5	2	0	0	0	0	1	1	4	2	1	2	2	1	0	1	0	0	0	2	1	1	1	0	0	0	0	0	1	1	1	1	1	0	1	More professional knowledge
674	WeChat	112.82.99.226	1	4	2	1	1	2	1	0	0	0	1	5	6	3	1	3	2	1	0	0	0	1	0	2	2	1	1	0	0	1	0	0	1	1	1	0	1	0	1	More live programs
675	Submit via mobile	36.157.87.31	1	2	1	2	1	1	1	0	1	0	0	1	1	2	2	2	1	1	0	0	1	0	1	2	1	1	1	0	1	0	1	0	1	1	1	1	1	0	1	(empty)
676	WeChat	113.2.190.89	1	2	2	2	3	1	0	0	1	0	0	4	7	4	2	2	2	1	0	0	0	0	1	3	2	1	1	1	0	1	0	0	1	1	0	0	1	0	1	(empty)
677	WeChat	175.1.12.19	2	2	2	1	2	1	0	1	0	0	0	2	2	2	3	3	2	0	0	1	0	0	0	2	1	2	0	0	0	1	0	0	3	0	1	0	0	0	1	(empty)
678	WeChat	183.251.189.228	2	2	1	2	3	1	0	0	1	1	0	1	4	1	1	2	1	1	0	1	0	1	1	3	1	1	1	0	1	0	0	0	1	1	1	1	1	0	1	(empty)
679	WeChat	120.216.171.25	2	3	1	5	1	2	0	0	0	0	1	3	7	2	2	1	1	1	1	0	0	0	0	1	1	1	1	0	0	0	0	0	1	1	0	0	0	0	1	(empty)
680	Submit via mobile	117.152.210.123	1	3	2	2	1	1	1	0	1	0	0	4	5	3	1	1	1	1	0	0	1	0	0	1	2	1	1	0	0	0	0	0	1	1	1	0	0	0	1	Content to be enriched
681	WeChat	39.187.106.176	2	4	3	1	4	1	0	0	1	0	0	3	3	1	1	1	4	1	0	0	0	0	0	2	1	1	1	0	0	1	0	0	1	1	1	0	1	0	1	better and better
682	Submit via mobile	14.222.195.93	2	2	2	2	2	1	0	1	0	1	0	3	6	1	1	2	2	0	1	0	0	1	0	2	2	1	0	1	0	1	0	0	1	1	0	1	0	0	1	Inadequate knowledge publicity
683	WeChat	180.97.80.135	1	2	1	2	2	1	0	1	0	1	0	4	4	3	2	3	2	0	0	1	0	0	1	4	1	2	0	0	0	0	1	0	2	0	0	0	0	1	1	strengthen management
684	WeChat	117.94.173.250	1	2	2	2	2	1	1	1	1	1	0	2	2	4	2	2	4	1	1	0	1	0	0	2	1	3	0	0	0	1	0	0	1	0	1	0	1	0	1	Satisfied, very good
685	WeChat	117.136.91.235	2	2	2	1	3	1	0	1	1	0	0	3	4	3	1	2	2	1	0	0	0	1	0	2	1	1	1	1	1	1	1	0	1	1	1	1	1	0	1	(empty)
686	WeChat	111.227.22.193	2	4	2	1	4	2	0	0	1	0	0	1	1	6	1	1	1	1	0	0	0	0	0	2	2	1	1	0	0	0	0	0	1	1	0	0	0	0	1	(empty)
687	WeChat	223.104.215.218	2	2	2	3	4	2	0	0	0	0	1	1	8	6	1	1	1	1	0	0	0	1	1	2	2	1	1	1	0	0	1	0	1	1	1	0	1	0	1	Many people don't know it yet, so we can promote it more
688	WeChat	182.51.86.250	2	4	2	1	1	1	0	0	1	0	0	3	4	3	1	1	1	1	0	0	0	1	1	2	1	2	1	1	0	0	1	0	2	0	1	0	1	0	1	nothing
689	WeChat	43.250.200.102	1	2	2	2	3	1	0	1	1	1	0	5	3	3	2	4	2	1	0	1	0	1	0	4	1	1	1	1	0	1	0	0	2	1	1	1	0	0	1	good
690	WeChat	112.246.120.146	2	3	2	5	5	2	0	0	1	0	0	4	3	6	1	1	2	1	0	0	0	0	0	1	2	3	0	0	1	0	0	0	2	1	0	1	1	0	1	satisfied
691	WeChat	175.43.148.181	1	1	1	1	1	1	1	0	0	0	0	1	1	5	1	1	4	0	0	0	0	1	0	2	1	2	0	0	1	0	0	0	2	1	0	0	0	0	1	(empty)
692	WeChat	182.99.17.195	2	2	1	5	5	2	0	0	0	0	1	8	7	6	4	5	1	0	0	0	0	0	1	1	3	3	0	0	0	0	0	1	5	0	0	1	0	0	1	nothing
693	WeChat	180.162.21.148	2	3	2	1	4	1	1	1	1	0	0	1	6	1	1	1	3	1	1	1	0	0	0	2	1	1	1	1	0	1	0	0	1	1	0	0	1	1	1	very nice
694	WeChat	117.136.95.114	1	2	3	1	2	1	1	1	1	1	1	7	5	4	1	2	2	1	1	0	1	1	0	3	1	1	1	0	0	1	1	0	1	1	1	1	1	1	1	very nice
695	WeChat	39.171.160.85	1	2	2	3	3	1	0	0	1	0	0	3	5	3	2	2	1	0	1	0	0	0	0	2	2	1	1	0	0	0	0	0	2	1	0	0	0	0	1	(empty)
696	WeChat	113.2.35.75	1	2	2	1	1	1	0	0	1	0	0	1	4	4	1	2	2	1	0	0	0	0	1	2	1	1	1	0	0	1	0	0	1	1	1	0	1	0	1	Strengthen the demonstration benefits of discipline leaders
697	WeChat	223.104.146.250	2	3	1	1	1	1	0	0	1	0	0	1	1	6	4	2	2	1	1	1	1	1	1	2	1	2	1	1	1	1	1	1	3	1	1	1	1	1	1	(empty)
698	WeChat	112.246.120.146	2	1	1	5	4	2	0	1	0	0	0	2	1	2	2	1	4	0	1	0	0	0	0	1	1	2	1	0	0	0	0	0	1	1	0	0	0	0	1	(empty)
699	WeChat	139.214.251.82	1	3	2	1	1	1	0	1	1	1	0	2	2	2	1	2	2	1	1	1	0	0	0	2	1	1	1	1	0	0	0	0	1	1	1	0	0	0	1	(empty)
700	WeChat	42.90.91.32	1	3	2	1	1	1	1	1	1	1	1	3	5	4	1	2	2	1	0	0	0	0	1	2	1	1	0	0	0	1	1	0	1	1	1	1	1	0	1	(empty)
701	WeChat	106.9.76.17	1	2	3	1	2	2	1	0	0	0	0	2	8	1	2	1	3	1	0	0	0	0	1	2	3	2	0	0	0	0	0	1	2	1	1	0	1	0	1	(empty)
702	WeChat	221.192.180.225	1	2	3	1	2	1	1	1	0	0	0	2	8	1	2	1	3	1	1	1	0	0	0	1	3	2	1	0	0	1	0	0	1	1	1	1	1	0	1	(empty)
703	WeChat	36.98.212.145	1	2	3	1	1	1	1	0	1	0	0	5	8	2	2	2	2	1	0	0	0	1	1	2	1	1	0	1	1	1	1	0	1	1	1	0	1	0	1	(empty)
